# Supplementary material for: Overexpression of PSY1 increases fruit skin and flesh carotenoid content and reveals associated transcription factors in apple (Malus × domestica)
Source: Front Plant Sci. 2022 Sep 15;13:967143. doi: 10.3389/fpls.2022.967143 (PMC9520574; doi:10.3389/fpls.2022.967143)
Supplement: Supplementary Table S2 — List of 54 apple carotenoid genes identified from the “GDDH” apple sequence database (Daccord et al., 2017). [file Table_2.XLSX]

## Sheet: List of 54 apple caroten genes
MDID	Name	Description	Log2 fold change 90D	Log2 fold change 120D	Log2 fold change 135D	Log2 fold change 150D
MD07G1278900	BCH1	beta-carotene hydroxylase	-0.126307	-0.192998	-0.141042	0.0907187
MD01G1208300	BCH2	beta-carotene hydroxylase	-0.780681	-0.35015	0.13003	-0.857935
MD06G1089200	BCH3	beta-carotene hydroxylase	-0.00102028	0.305931	-0.250621	1.25982
MD05G1057000	CCD5	carotenoid cleavage dioxygenase	0.152906	0.104771	0.207288	0.403025
MD02G1309700	CCD1.1	carotenoid cleavage dioxygenase 1	-0.652953	-0.642106	-1.42872	0.659057
MD07G1011500	CCD1.2	carotenoid cleavage dioxygenase 1	0.00735173	0.069201	-0.583656	0.251801
MD13G1090300	CCD2	carotenoid cleavage dioxygenase	-0.470192	-1.57406	-2.25832	0.251805
MD14G1105700	CCD3	carotenoid cleavage dioxygenase	0.00735173	1.03096	-0.583656	0.251801
MD06G1084800	CCD4.1	carotenoid cleavage dioxygenase 4	0.523061	0.945925	0.515471	1.4874
MD16G1090700	CCD4.2	carotenoid cleavage dioxygenase 4	-0.0476189	-2.20974	-2.8312	-2.35872
MD14G1044400	CRTISO1	Carotenoid isomerase	-0.556981	-0.677873	-0.848296	-0.456729
MD12G1045600	CRTISO2	Carotenoid isomerase	0.496176	-0.341204	-1.04551	-1.53026
MD04G1239800	CYP97A (LUT5)	P450 carotenoid beta-ring hydroxylase	-0.23321	0.0431291	-0.159658	0.142589
MD12G1257000	CYP97A (LUT5)	P450 carotenoid beta-ring hydroxylase	-0.0613823	-0.0287098	-0.18549	0.163455
MD14G1097800	CYP97C (LUT1)	P450 carotenoid epsilon-ring hydroxylase	-0.348311	-0.535203	-0.663058	-0.127311
MD06G1174000	DXR1	1-deoxy-D-xylulose 5-phosphate reductoisomerase	-0.231308	-0.0460379	-0.4672	-0.162226
MD14G1180500	DXR2	1-deoxy-D-xylulose 5-phosphate reductoisomerase	0.260264	-0.278711	-0.690119	0.0212297
MD01G1041300	DXS1	1-deoxy-D-xylulose-5-phosphate synthase	-1.34859	-1.19433	-1.68036	-2.0116
MD08G1142600	DXS2	1-deoxy-D-xylulose-5-phosphate synthase	-0.656316	-0.581499	-0.482832	-0.705902
MD13G1175400	DXS3	1-deoxy-D-xylulose-5-phosphate synthase	-0.944291	-1.77151	-2.28897	-1.0786
MD15G1119100	DXS4	1-deoxy-D-xylulose-5-phosphate synthase	0.0330734	0.353077	0.169146	0.82454
MD15G1309900	DXS5	1-deoxy-D-xylulose-5-phosphate synthase	0.333768	0.197196	0.120402	-1.2917
MD16G1177200	DXS6	1-deoxy-D-xylulose-5-phosphate synthase	-0.207276	0.240335	-0.237003	0.507004
MD02G1154400	GGPS1	geranylgeranyl pyrophosphate synthase	-0.46053	-0.222249	-0.6566	-0.250651
MD09G1264500	GGPS2	geranylgeranyl pyrophosphate synthase	-1.08675	0.557283	0.22637	0.262681
MD15G1269100	GGPS3	geranylgeranyl pyrophosphate synthase	-1.04505	0.0692674	0.378129	0.251804
MD11G1201600	IPPI1	isopentenyl-diphosphate delta isomerase	0.582652	0.815924	0.866505	0.811721
MD00G1099100	IPPI2	isopentenyl-diphosphate delta isomerase	-0.206284	0.413648	0.161146	0.37701
MD00G1049000	LCY-B1	lycopene beta cyclase	-0.491126	-0.145657	-0.465405	-0.177272
MD03G1148700	LCY-B2	lycopene beta cyclase	5.95289	5.63157	6.88582	7.64403
MD11G1168000	LCY-B3	lycopene beta cyclase	-	-	-	-
MD02G1083500	LCY-E	lycopene epsilon cyclase	-2.25966	-5.39578	-2.57338	-3.36296
MD02G1309500	NCED1.1	9-cis-epoxycarotenoid dioxygenase	-0.950002	0.129679	0.967295	-1.62105
MD02G1309600	NCED1.2	9-cis-epoxycarotenoid dioxygenase	-0.793675	-0.315552	-0.112317	0.692886
MD05G1207300	NCED2	9-cis-epoxycarotenoid dioxygenase	2.22892	-0.258273	-0.238235	-1.66009
MD05G1282700	NCED3	9-cis-epoxycarotenoid dioxygenase	2.1481	1.57917	0.810953	0.504018
MD10G1194200	NCED4	9-cis-epoxycarotenoid dioxygenase	-1.50362	-1.7964	-1.24035	-1.1379
MD10G1261000	NCED5	9-cis-epoxycarotenoid dioxygenase	2.14531	-1.54788	-0.0155901	-1.32097
MD16G1235500	NCED6	9-cis-epoxycarotenoid dioxygenase	-2.20699	-2.95319	2.18102	2.09833
MD04G1023800	PDS	phytoene desaturase	-0.106716	0.602834	-0.331772	0.230738
MD17G1133400	PSY1	phytoene synthase	5.47773	5.27327	6.35936	6.16268
MD09G1146800	PSY2	phytoene synthase	0.444449	0.239204	-0.313709	-0.192471
MD03G1007200	PSY3	phytoene synthase	-	-	-	-
MD11G1010500	PSY4	phytoene synthase	-	-	-	-
MD09G1281300	PSY5	phytoene synthase	0.00735173	0.0691859	-1.41797	0.251801
MD11G1010300	PSY6	phytoene synthase	-	-	-	-
MD12G1255200	VDE	violaxanthin de-epoxidase	-0.714912	-1.3549	-1.19418	0.393145
MD04G1220900	ZDS1	zeta-carotene desaturase	0.159722	0.261822	0.339002	0.766149
MD12G1237300	ZDS2	zeta-carotene desaturase	-1.2468	-0.680319	-2.21873	-0.868157
MD02G1172400	ZEP1	zeaxanthin epoxidase	-0.264645	-0.701173	-0.946107	-0.729648
MD15G1284500	ZEP2	zeaxanthin epoxidase	-3.34686	-4.76197	-4.14821	-4.75402
MD11G1231900	ZEP3	zeaxanthin epoxidase	0.0720461	0.00705413	0.305444	0.128482
MD05G1123600	ZEP4	zeaxanthin epoxidase	-	-	-	-
MD04G1028100	ZISO	15-cis-zeta-carotene isomerase	0.0717934	0.0452177	0.331271	0.618127
