# Supplementary material for: Overexpression of PSY1 increases fruit skin and flesh carotenoid content and reveals associated transcription factors in apple (Malus × domestica)
Source: Front Plant Sci. 2022 Sep 15;13:967143. doi: 10.3389/fpls.2022.967143 (PMC9520574; doi:10.3389/fpls.2022.967143)
Supplement: Supplementary Table S3 — List of PSY-associated apple genes. [file Table_3.XLSX]

## Sheet: 548 upregulated PYSAGs
MDID	Desc	Log2 fold change 90D	Log2 fold change 120D	Log2 fold change 135D	Log2 fold change 150D
MD01G1213300	acidic endochitinase SE2-like [Malus domestica];acidic endochitinase-like [Malus domestica];acidic endochitinase SE2-like, partial [Malus domestica]	4.9321	5.87125	4.40185	7.96115
MD04G1020100	brassinosteroid-regulated protein BRU1 [Malus domestica];brassinosteroid-regulated protein BRU1-like [Pyrus x bretschneideri, Prunus mume, Fragaria vesca subsp. vesca];hypothetical protein PRUPE_ppa009792mg [Prunus persica]	3.65694	2.26784	3.10291	3.0312
MD05G1042900	uncharacterized protein LOC103436601 [Malus domestica];uncharacterized protein LOC103936476 [Pyrus x bretschneideri];uncharacterized protein LOC103444863 [Malus domestica]	4.97414	4.67284	5.16845	4.26756
MD09G1088000	uncharacterized protein LOC103947825 [Pyrus x bretschneideri];uncharacterized protein LOC103947827 isoform X2 [Pyrus x bretschneideri];uncharacterized protein LOC103947827 isoform X1 [Pyrus x bretschneideri]	2.2086	3.97019	2.95393	2.89459
MD10G1050200	uncharacterized protein LOC103444863 [Malus domestica];uncharacterized protein LOC103936476 [Pyrus x bretschneideri];uncharacterized protein LOC103436601 [Malus domestica]	2.85139	4.17806	2.21161	3.10875
MD14G1050600	F-box/kelch-repeat protein At2g44130-like [Pyrus x bretschneideri, Malus domestica];hypothetical protein PRUPE_ppa008266mg [Prunus persica];F-box/kelch-repeat protein At2g44130-like isoform X2 [Prunus mume]	3.85849	4.24501	3.57471	3.74954
MD14G1153000	11-beta-hydroxysteroid dehydrogenase 1B-like [Malus domestica];11-beta-hydroxysteroid dehydrogenase 1B-like isoform X2 [Pyrus x bretschneideri];11-beta-hydroxysteroid dehydrogenase 1B-like isoform X1 [Pyrus x bretschneideri]	2.10076	4.1392	2.4164	3.14842
MD15G1064100	squalene monooxygenase [Pyrus x bretschneideri, Malus domestica];squalene monooxygenase-like [Malus domestica];hypothetical protein PRUPE_ppa003991mg [Prunus persica]	3.51827	2.57565	3.35241	4.01693
MD15G1166100	36.4 kDa proline-rich protein-like [Nelumbo nucifera, Pyrus x bretschneideri, Malus domestica];hypothetical protein PRUPE_ppa010958mg [Prunus persica];36.4 kDa proline-rich protein [Nelumbo nucifera]	3.4084	8.28958	5.32049	3.9956
MD15G1205100	1-aminocyclopropane-1-carboxylate oxidase 1 [Pyrus x bretschneideri, Prunus mume, Malus domestica];hypothetical protein PRUPE_ppa009228mg [Prunus persica];1-aminocyclopropane-1-carboxylate oxidase 1-like [Fragaria vesca subsp. vesca]	4.59047	4.35592	4.12115	6.26252
MD01G1120400	uncharacterized protein LOC103426379 [Malus domestica];uncharacterized protein LOC103928567 [Pyrus x bretschneideri];uncharacterized protein LOC103948365 [Pyrus x bretschneideri]	3.41229	3.11229	4.6942	3.75338
MD11G1133400	beta-galactosidase 8-like [Malus domestica];beta-galactosidase 8-like precursor [Pyrus x bretschneideri];beta-galactosidase 8-like isoform X1 [Pyrus x bretschneideri]	4.29041	2.51646	4.13725	4.75399
MD16G1126300	somatic embryogenesis receptor kinase 1-like [Pyrus x bretschneideri];somatic embryogenesis receptor kinase 1-like isoform X1 [Malus domestica];somatic embryogenesis receptor kinase 1-like isoform X2 [Malus domestica]	3.0798	7.56052	4.40671	3.36144
MD12G1107400	Os03g0146200 [Oryza sativa Japonica Group];uncharacterized protein LOC100857039 [Zea mays]	2.70861	4.11457	4.16036	3.7677
MD10G1021800	NA	6.28701	6.71435	5.50555	6.53634
MD03G1224500	nucleolar GTP-binding protein 2 [Prunus mume, Malus domestica];nucleolar GTP-binding protein 2-like [Malus domestica, Fragaria vesca subsp. vesca];LOW QUALITY PROTEIN: nucleolar GTP-binding protein 2-like [Pyrus x bretschneideri]	5.49685	5.21159	5.65277	5.81544
MD17G1179500	inositol oxygenase 1-like isoform X1 [Pyrus x bretschneideri];inositol oxygenase 1-like isoform X2 [Pyrus x bretschneideri];inositol oxygenase 1-like [Pyrus x bretschneideri]	3.55076	4.56717	2.43716	2.61924
MD17G1133400	phytoene synthase 2, chloroplastic-like [Pyrus x bretschneideri, Malus domestica];hypothetical protein PRUPE_ppa006596mg [Prunus persica];phytoene synthase, chloroplastic-like [Fragaria vesca subsp. vesca]	5.47773	6.16268	6.35936	5.27327
MD00G1120600	putative disease resistance protein At3g14460 [Pyrus x bretschneideri, Malus domestica];putative disease resistance RPP13-like protein 1 [Malus domestica];putative disease resistance RPP13-like protein 1 isoform X1 [Pyrus x bretschneideri]	3.83964	3.39431	3.22156	3.89522
MD11G1097600	uncharacterized protein C24B11.05-like [Malus domestica];uncharacterized protein LOC103964681 [Pyrus x bretschneideri];uncharacterized protein LOC103954336 [Pyrus x bretschneideri]	2.91508	4.94555	4.33861	3.38928
MD10G1021700	NA	6.18023	6.30971	5.14338	6.10043
MD14G1236900	aldose 1-epimerase-like [Pyrus x bretschneideri, Malus domestica];aldose 1-epimerase [Prunus mume, Malus domestica];hypothetical protein PRUPE_ppa008258mg [Prunus persica]	3.14499	2.62984	3.46896	2.83432
MD02G1002300	2-alkenal reductase (NADP(+)-dependent)-like [Prunus mume, Malus domestica];hypothetical protein PRUPE_ppa008180mg [Prunus persica];hypothetical protein PRUPE_ppa008142mg [Prunus persica]	2.60605	4.1676	2.732	2.90819
MD06G1224000	probable S-adenosylmethionine-dependent methyltransferase At5g38780 [Malus domestica];probable S-adenosylmethionine-dependent methyltransferase At5g38100 [Pyrus x bretschneideri];S-adenosyl-L-methionine-dependent methyltransferases superfamily protein [Theobroma cacao]	5.34168	2.24529	4.07668	5.59394
MD06G1052300	carboxylesterase 1-like [Pyrus x bretschneideri, Malus domestica];hypothetical protein PRUPE_ppa026008mg [Prunus persica];uncharacterized protein LOC103333282 [Prunus mume]	3.1042	2.2414	3.10802	2.77075
MD17G1154300	hypothetical protein PRUPE_ppa003850mg [Prunus persica];alanine aminotransferase 2 [Malus domestica];alanine aminotransferase 2, mitochondrial-like [Prunus mume]	8.33634	8.37284	10.3738	9.52513
MD02G1038100	EG45-like domain containing protein [Pyrus x bretschneideri, Prunus mume, Malus domestica];hypothetical protein PRUPE_ppa013075mg [Prunus persica];EG45-like domain containing protein-like [Fragaria vesca subsp. vesca]	3.39654	4.34942	4.64369	3.95315
MD04G1087300	14 kDa proline-rich protein DC2.15-like [Citrus sinensis, Solanum lycopersicum, Pyrus x bretschneideri, Malus domestica];14 kDa proline-rich protein DC2.15, putative [Theobroma cacao];hypothetical protein CICLE_v10022825mg [Citrus clementina]	3.04898	3.45169	3.6287	3.28395
MD02G1315200	DNA-damage-repair/toleration protein DRT100-like [Pyrus x bretschneideri, Malus domestica];DNA-damage-repair/toleration protein DRT100 [Prunus mume, Malus domestica];hypothetical protein PRUPE_ppa007530mg [Prunus persica]	3.78278	3.62014	5.83097	4.36517
MD13G1273200	protein ECERIFERUM 3 isoform X1 [Prunus mume];hypothetical protein PRUPE_ppa002836mg [Prunus persica];protein ECERIFERUM 3-like [Fragaria vesca subsp. vesca]	2.83629	2.50947	2.60762	4.4034
MD16G1111500	uncharacterized protein LOC103403123 [Malus domestica];uncharacterized protein LOC103949896 [Pyrus x bretschneideri];uncharacterized protein LOC103452099 [Malus domestica]	2.98881	2.16825	2.58399	3.82224
MD03G1209200	uncharacterized protein LOC103419004 isoform X1 [Malus domestica];uncharacterized protein LOC103934562 [Pyrus x bretschneideri];uncharacterized protein LOC103948780 isoform X1 [Pyrus x bretschneideri]	2.27474	2.82703	4.60548	3.42457
MD17G1085200	uncharacterized protein LOC103425922 [Malus domestica];uncharacterized protein LOC103404751 [Malus domestica];uncharacterized protein LOC103942084 [Pyrus x bretschneideri]	4.11902	2.13044	3.51002	2.76722
MD16G1092600	probable polygalacturonase non-catalytic subunit JP650 [Malus domestica];probable polygalacturonase non-catalytic subunit JP650 isoform X3 [Pyrus x bretschneideri];probable polygalacturonase non-catalytic subunit JP650 isoform X2 [Pyrus x bretschneideri]	5.18057	5.65633	5.43411	6.65179
MD02G1311200	60S ribosomal protein L6-3-like [Malus domestica];60S ribosomal protein L6-1-like [Pyrus x bretschneideri, Malus domestica];60S ribosomal protein L6-like [Fragaria vesca subsp. vesca]	2.49839	3.49117	3.20344	2.99112
MD08G1186700	phospho-2-dehydro-3-deoxyheptonate aldolase 1, chloroplastic-like [Pyrus x bretschneideri, Malus domestica];phospho-2-dehydro-3-deoxyheptonate aldolase 1, chloroplastic [Prunus mume];hypothetical protein PRUPE_ppa003048mg [Prunus persica]	4.71881	2.94055	3.86899	4.32494
MD01G1035100	LOW QUALITY PROTEIN: lanC-like protein GCL1 [Malus domestica];lanC-like protein GCL1 [Pyrus x bretschneideri, Prunus mume, Malus domestica];lanC-like protein 2-like [Fragaria vesca subsp. vesca]	2.45233	2.31228	2.89405	2.8456
MD15G1219500	dehydration-responsive protein RD22-like [Malus domestica];hypothetical protein PRUPE_ppa020936mg [Prunus persica];hypothetical protein PRUPE_ppa008481mg [Prunus persica]	2.84452	7.19435	4.32196	3.2066
MD14G1172500	copper amine oxidase 1-like [Pyrus x bretschneideri, Prunus mume, Malus domestica];copper methylamine oxidase-like [Fragaria vesca subsp. vesca];copper amine oxidase, putative [Ricinus communis]	2.44604	2.39268	3.40942	2.27293
MD16G1034100	MATE efflux family protein 5-like [Pyrus x bretschneideri, Prunus mume, Malus domestica];MATE efflux family protein 8-like [Malus domestica];MATE efflux family protein 5-like isoform X1 [Malus domestica]	2.3251	2.93378	4.10324	2.98785
MD07G1237000	methylesterase 17-like [Pyrus x bretschneideri, Malus domestica];methylesterase 17 [Pyrus x bretschneideri, Prunus mume];hypothetical protein PRUPE_ppa009785mg [Prunus persica]	2.33807	4.47862	6.59237	5.98911
MD10G1045900	sucrose transport protein-like [Pyrus x bretschneideri];LOW QUALITY PROTEIN: sucrose transport protein-like [Malus domestica];hypothetical protein PRUPE_ppa004033mg [Prunus persica]	2.85249	4.78967	5.59382	4.00332
MD08G1060000	ethylene-responsive transcription factor ERF003-like [Malus domestica];ethylene-responsive transcription factor ERF003 [Pyrus x bretschneideri];hypothetical protein PRUPE_ppa011795mg [Prunus persica]	3.53084	3.69246	2.58434	4.62329
MD03G1133700	glucomannan 4-beta-mannosyltransferase 2-like [Pyrus x bretschneideri, Malus domestica];glucomannan 4-beta-mannosyltransferase 2 [Prunus mume, Malus domestica];hypothetical protein PRUPE_ppa003918mg [Prunus persica]	2.59113	2.91295	3.56573	3.06815
MD11G1308400	NA	2.50766	2.95296	3.53408	5.34061
MD16G1117400	mannosyl-oligosaccharide glucosidase GCS1-like [Prunus mume, Malus domestica];hypothetical protein PRUPE_ppa001358mg [Prunus persica];LOW QUALITY PROTEIN: mannosyl-oligosaccharide glucosidase GCS1-like [Malus domestica]	3.05336	2.29778	3.00814	3.21252
MD06G1148800	glyceraldehyde-3-phosphate dehydrogenase, cytosolic-like [Pyrus x bretschneideri, Prunus mume];hypothetical protein PRUPE_ppa008250mg [Prunus persica];glyceraldehyde-3-phosphate dehydrogenase 2, cytosolic [Nelumbo nucifera]	4.71547	4.39002	4.31127	4.85844
MD11G1178000	lysosomal beta glucosidase-like [Pyrus x bretschneideri, Prunus mume, Malus domestica, Fragaria vesca subsp. vesca];hypothetical protein PRUPE_ppa025914mg [Prunus persica];lysosomal beta glucosidase-like isoform X2 [Citrus sinensis]	5.69585	6.71206	5.63128	10.6007
MD02G1005800	heat shock 70 kDa protein isoform X3 [Malus domestica];heat shock 70 kDa protein isoform X2 [Malus domestica];heat shock 70 kDa protein isoform X1 [Malus domestica]	2.45257	3.16989	3.52411	3.07714
MD09G1033200	2-methylene-furan-3-one reductase-like [Malus domestica];2-methylene-furan-3-one reductase [Pyrus x bretschneideri];hypothetical protein PRUPE_ppa008712mg [Prunus persica]	7.19653	8.57131	7.46869	8.92391
MD17G1134300	glutathione S-transferase F9-like [Pyrus x bretschneideri, Prunus mume, Malus domestica];LOW QUALITY PROTEIN: glutathione S-transferase F9-like [Malus domestica];hypothetical protein PRUPE_ppa011337mg [Prunus persica]	2.27993	3.57686	3.74016	2.26885
MD05G1041800	calcium-dependent protein kinase 4-like [Malus domestica];calcium-dependent protein kinase 11 [Malus domestica];calcium-dependent protein kinase 11-like [Pyrus x bretschneideri]	3.01746	2.12562	3.20215	3.69417
MD02G1060100	uncharacterized protein LOC103426647 isoform X1 [Malus domestica];uncharacterized protein LOC103426647 isoform X2 [Malus domestica];LOW QUALITY PROTEIN: uncharacterized protein LOC103944025 [Pyrus x bretschneideri]	2.5666	5.24823	3.48906	2.93301
MD11G1148000	MATE efflux family protein 8-like [Malus domestica];MATE efflux family protein 7-like [Prunus mume];hypothetical protein PRUPE_ppa004837mg [Prunus persica]	3.12573	3.73559	3.6728	3.60719
MD09G1009100	truncated transcription factor CAULIFLOWER A-like [Pyrus x bretschneideri];truncated transcription factor CAULIFLOWER A-like isoform X2 [Prunus mume];truncated transcription factor CAULIFLOWER A-like isoform X1 [Prunus mume]	4.66174	4.71957	4.98289	5.12117
MD16G1019900	LOW QUALITY PROTEIN: 1-aminocyclopropane-1-carboxylate oxidase homolog 4-like [Malus domestica];1-aminocyclopropane-1-carboxylate oxidase homolog 4-like [Pyrus x bretschneideri, Malus domestica];hypothetical protein PRUPE_ppa007450mg [Prunus persica]	3.16973	5.89757	3.56629	5.02873
MD08G1145100	cytochrome c oxidase subunit 5b-2, mitochondrial-like [Malus domestica];cytochrome c oxidase subunit 5b-1, mitochondrial-like [Pyrus x bretschneideri];hypothetical protein PRUPE_ppa012436mg [Prunus persica]	3.10096	6.78879	4.64378	2.43736
MD07G1241400	NA	3.87997	4.46142	3.98399	3.99891
MD03G1223600	uncharacterized protein LOC103966971 [Pyrus x bretschneideri];uncharacterized protein LOC103413285 [Malus domestica];uncharacterized protein LOC103448647 [Malus domestica]	2.40666	5.72776	4.8235	3.57093
MD13G1146400	probable boron transporter 2 isoform X1 [Malus domestica];probable boron transporter 2 isoform X2 [Malus domestica];probable boron transporter 2 [Pyrus x bretschneideri]	2.03095	3.43595	2.23669	2.11439
MD15G1385300	chromosome-associated kinesin KIF4 isoform X3 [Malus domestica];chromosome-associated kinesin KIF4 isoform X1 [Malus domestica];chromosome-associated kinesin KIF4 isoform X2 [Malus domestica]	4.12905	4.12136	5.27356	4.6943
MD07G1005600	uncharacterized protein LOC103420438 [Malus domestica];uncharacterized protein LOC103945836 [Pyrus x bretschneideri];uncharacterized protein LOC103413361 [Malus domestica]	2.74282	2.28209	2.94399	2.346
MD13G1221000	UBP1-associated protein 2A-like [Pyrus x bretschneideri, Prunus mume, Malus domestica];UBP1-associated protein 2A [Pyrus x bretschneideri];hypothetical protein PRUPE_ppa004648mg [Prunus persica]	4.64595	4.85567	5.2923	5.72893
MD11G1109400	metallothionein-like protein type 2 [Pyrus x bretschneideri, Malus domestica];hypothetical protein POPTR_0019s13150g [Populus trichocarpa];hypothetical protein PRUPE_ppa014268mg [Prunus persica]	2.88256	4.62252	6.36371	4.11491
MD17G1122400	glucose-1-phosphate adenylyltransferase small subunit, chloroplastic/amyloplastic [Prunus mume, Malus domestica];hypothetical protein PRUPE_ppa004196mg [Prunus persica];glucose-1-phosphate adenylyltransferase small subunit, chloroplastic-like [Fragaria vesca subsp. vesca]	2.748	2.85455	2.4796	2.62147
MD13G1186300	uncharacterized GPI-anchored protein At3g06035-like [Pyrus x bretschneideri, Malus domestica];hypothetical protein PRUPE_ppa011639mg [Prunus persica];uncharacterized GPI-anchored protein At3g06035-like isoform X1 [Prunus mume]	2.07287	2.5879	2.65112	2.22465
MD02G1254800	long chain base biosynthesis protein 1-like, partial [Malus domestica];long chain base biosynthesis protein 1-like [Malus domestica];long chain base biosynthesis protein 1 [Pyrus x bretschneideri]	2.51041	3.45519	2.68644	2.57207
MD15G1120800	cytochrome c oxidase subunit 5b-2, mitochondrial-like [Malus domestica];cytochrome c oxidase subunit 5b-1, mitochondrial-like [Pyrus x bretschneideri];hypothetical protein PRUPE_ppa012436mg [Prunus persica]	2.10691	2.03623	2.16287	2.16033
MD01G1073600	BAG family molecular chaperone regulator 6 isoform X1 [Pyrus x bretschneideri, Malus domestica];BAG family molecular chaperone regulator 6 isoform X2 [Pyrus x bretschneideri, Malus domestica];BAG family molecular chaperone regulator 6 [Prunus mume]	15.2661	13.4152	15.1422	11.985
MD17G1085300	uncharacterized protein LOC103425924 [Malus domestica];uncharacterized protein LOC103404753 [Malus domestica];uncharacterized protein LOC103942030 [Pyrus x bretschneideri]	3.42319	2.45062	2.27091	2.39876
MD01G1179800	leucine-rich repeat receptor-like protein CLAVATA2 isoform X1 [Malus domestica];LRR receptor-like serine/threonine-protein kinase FLS2 [Pyrus x bretschneideri, Malus domestica];LRR receptor-like serine/threonine-protein kinase GSO2 [Malus domestica]	3.32224	3.18149	3.09021	3.82999
MD04G1091900	S-adenosylmethionine synthase 3 [Prunus mume, Malus domestica];S-adenosylmethionine synthase 4 [Pyrus x bretschneideri, Malus domestica];hypothetical protein PRUPE_ppa006915mg [Prunus persica]	3.13299	2.66572	2.91541	2.78756
MD17G1038300	WAT1-related protein At3g28050-like [Pyrus x bretschneideri, Prunus mume, Malus domestica];hypothetical protein PRUPE_ppa007567mg [Prunus persica];auxin-induced protein 5NG4-like [Fragaria vesca subsp. vesca]	3.77148	3.66348	3.71264	4.77631
MD17G1201600	root phototropism protein 3-like [Prunus mume, Malus domestica, Fragaria vesca subsp. vesca];hypothetical protein PRUPE_ppa006135mg [Prunus persica];Phototropic-responsive NPH3 family protein [Theobroma cacao]	3.83313	5.11349	5.83931	5.85644
MD10G1097200	probable cinnamyl alcohol dehydrogenase 1 [Pyrus x bretschneideri, Prunus mume, Malus domestica];hypothetical protein PRUPE_ppa007736mg [Prunus persica];cinnamyl alcohol dehydrogenase 1 [Malus domestica]	3.3687	4.94718	4.32714	3.8607
MD17G1104000	glucan endo-1,3-beta-glucosidase 12-like [Malus domestica];glucan endo-1,3-beta-glucosidase 12 isoform X2 [Pyrus x bretschneideri];glucan endo-1,3-beta-glucosidase 12 isoform X1 [Pyrus x bretschneideri]	2.23623	5.14752	2.96143	2.66351
MD16G1175900	vesicle-associated protein 2-2-like [Pyrus x bretschneideri, Prunus mume, Malus domestica];hypothetical protein PRUPE_ppa008888mg [Prunus persica];Vesicle-associated membrane protein, putative isoform 1 [Theobroma cacao]	3.06082	4.05131	3.40532	3.63005
MD13G1165000	RING-H2 finger protein ATL2-like [Pyrus x bretschneideri, Malus domestica];hypothetical protein PRUPE_ppa009161mg [Prunus persica];RING-H2 finger protein ATL2 [Malus domestica]	2.75899	3.72645	3.46801	4.84396
MD17G1279600	hypothetical protein PRUPE_ppa024182mg, partial [Prunus persica];conserved hypothetical protein [Ricinus communis];hypothetical protein PHAVU_007G211500g [Phaseolus vulgaris]	5.62585	6.88977	6.39624	8.2156
MD04G1229200	phosphoenolpyruvate carboxylase kinase 1-like [Pyrus x bretschneideri];hypothetical protein PRUPE_ppa009865mg [Prunus persica];phosphoenolpyruvate carboxylase kinase 2 [Malus domestica]	2.32907	3.7737	4.88476	4.5609
MD08G1042700	disease resistance protein RGA2-like [Pyrus x bretschneideri, Malus domestica];putative disease resistance protein RGA3 [Pyrus x bretschneideri, Malus domestica];putative disease resistance protein RGA4 [Malus domestica]	3.12057	2.89836	2.36949	3.69779
MD06G1149500	flavonol sulfotransferase-like [Pyrus x bretschneideri];flavonol 4'-sulfotransferase-like [Pyrus x bretschneideri];LOW QUALITY PROTEIN: flavonol sulfotransferase-like [Prunus mume]	13.037	9.75857	10.8707	12.9924
MD03G1007200	phytoene synthase 2, chloroplastic-like [Pyrus x bretschneideri, Prunus mume, Malus domestica];hypothetical protein PRUPE_ppa014590mg [Prunus persica];phytoene synthase, chloroplastic-like [Fragaria vesca subsp. vesca]	5.95289	7.64403	6.88582	5.63157
MD16G1159700	uncharacterized protein LOC103408521 isoform X2 [Malus domestica];uncharacterized protein LOC103408521 isoform X1 [Malus domestica]	5.18402	4.38412	5.87311	4.47558
MD14G1065000	probably inactive leucine-rich repeat receptor-like protein kinase At5g06940 [Pyrus x bretschneideri, Prunus mume];LOW QUALITY PROTEIN: probably inactive leucine-rich repeat receptor-like protein kinase At5g06940 [Pyrus x bretschneideri, Malus domestica];probably inactive leucine-rich repeat receptor-like protein kinase At5g06940-like [Fragaria vesca subsp. vesca]	2.16701	4.17366	2.81164	2.3282
MD16G1019800	LOW QUALITY PROTEIN: 1-aminocyclopropane-1-carboxylate oxidase homolog 4-like [Malus domestica];1-aminocyclopropane-1-carboxylate oxidase homolog 4-like [Pyrus x bretschneideri, Malus domestica];hypothetical protein PRUPE_ppa007450mg [Prunus persica]	2.78567	5.30988	3.33784	5.42662
MD03G1144500	NA	5.29969	4.85655	7.19597	5.38211
MD13G1000500	pyruvate kinase, cytosolic isozyme [Pyrus x bretschneideri, Malus domestica];LOW QUALITY PROTEIN: pyruvate kinase, cytosolic isozyme-like [Malus domestica];pyruvate kinase, cytosolic isozyme-like [Malus domestica]	8.71605	9.21644	8.23899	8.03149
MD08G1190900	protein TRANSPARENT TESTA 12-like [Prunus mume, Fragaria vesca subsp. vesca];hypothetical protein PRUPE_ppa016334mg [Prunus persica];protein TRANSPARENT TESTA 12-like, partial [Prunus mume]	6.49352	6.55281	6.9891	7.63368
MD17G1179700	inositol oxygenase 1-like [Malus domestica];inositol oxygenase 1-like isoform X1 [Pyrus x bretschneideri];inositol oxygenase 1-like isoform X2 [Pyrus x bretschneideri]	12.0721	11.1242	11.4218	12.052
MD09G1207700	protein argonaute 16 isoform X1 [Pyrus x bretschneideri];protein argonaute 16 [Malus domestica];protein argonaute 16 isoform X2 [Pyrus x bretschneideri]	5.35756	4.71267	6.62916	5.99859
MD02G1028400	TMV resistance protein N-like [Pyrus x bretschneideri, Malus domestica];protein SUPPRESSOR OF npr1-1, CONSTITUTIVE 1-like [Pyrus x bretschneideri];hypothetical protein PRUPE_ppa023344mg, partial [Prunus persica]	3.03272	2.06379	2.19972	3.0217
MD15G1155800	two-component response regulator ARR12-like isoform X1 [Malus domestica];two-component response regulator ARR12-like isoform X2 [Malus domestica];two-component response regulator ARR12-like [Pyrus x bretschneideri]	3.99281	6.8714	6.35041	5.71175
MD16G1091200	probable xyloglucan endotransglucosylase/hydrolase protein 33 [Prunus mume, Malus domestica];hypothetical protein PRUPE_ppa009090mg [Prunus persica];probable xyloglucan endotransglucosylase/hydrolase protein 33-like [Fragaria vesca subsp. vesca]	2.81267	4.42726	2.91066	3.22371
MD05G1310700	uncharacterized protein LOC103434828 [Malus domestica];uncharacterized protein LOC103935670 [Pyrus x bretschneideri];uncharacterized protein LOC103422382 isoform X1 [Malus domestica]	3.93697	5.56039	8.60489	4.71511
MD16G1117200	uncharacterized protein LOC103403148 isoform X1 [Malus domestica];uncharacterized protein LOC103431883 isoform X1 [Malus domestica];uncharacterized protein LOC103961480 [Pyrus x bretschneideri]	6.01352	6.46941	6.45632	8.11605
MD08G1218900	anthocyanidin 5,3-O-glucosyltransferase-like [Pyrus x bretschneideri, Malus domestica];anthocyanidin 5,3-O-glucosyltransferase-like isoform X3 [Pyrus x bretschneideri];anthocyanidin 5,3-O-glucosyltransferase-like isoform X2 [Pyrus x bretschneideri]	2.16689	2.96982	2.23374	3.64098
MD15G1387500	serine/threonine-protein kinase CTR1-like isoform X1 [Malus domestica];serine/threonine-protein kinase CTR1 isoform X1 [Pyrus x bretschneideri];serine/threonine-protein kinase CTR1-like isoform X2 [Malus domestica]	2.53652	3.15391	2.94595	2.01761
MD11G1170700	NA	3.34312	3.64912	4.35653	4.91152
MD04G1041700	50S ribosomal protein L12, chloroplastic-like isoform X1 [Pyrus x bretschneideri];50S ribosomal protein L12, chloroplastic-like isoform X2 [Pyrus x bretschneideri];hypothetical protein PRUPE_ppa012349mg [Prunus persica]	3.53899	3.18339	2.56607	2.65804
MD16G1152700	probable ubiquitin-conjugating enzyme E2 25 [Malus domestica];hypothetical protein PRUPE_ppa020037mg [Prunus persica];conserved hypothetical protein [Ricinus communis]	2.9923	3.81653	2.96728	3.1189
MD05G1284600	uncharacterized protein LOC103434995 [Malus domestica];uncharacterized protein LOC103951270 [Pyrus x bretschneideri];hypothetical protein PRUPE_ppa006814mg [Prunus persica]	2.86339	4.69366	4.05267	2.31322
MD03G1239400	uncharacterized protein ycf45-like isoform X2 [Pyrus x bretschneideri];uncharacterized protein ycf45-like isoform X1 [Pyrus x bretschneideri];uncharacterized protein ycf45 isoform X2 [Malus domestica]	3.95325	2.59102	3.26605	4.48299
MD02G1148700	uncharacterized protein LOC103426803 [Malus domestica];uncharacterized protein LOC103415969 [Malus domestica];uncharacterized protein LOC103960823 [Pyrus x bretschneideri]	3.25728	3.2581	2.72264	2.89766
MD04G1053600	zinc finger CCCH domain-containing protein 40 isoform X3 [Malus domestica];zinc finger CCCH domain-containing protein 13 isoform X1 [Malus domestica];zinc finger CCCH domain-containing protein 13 isoform X2 [Malus domestica]	5.00553	7.17524	9.04954	7.42177
MD15G1290300	isoflavone 2'-hydroxylase-like isoform X1 [Pyrus x bretschneideri];hypothetical protein PRUPE_ppa023786mg [Prunus persica];isoflavone 2'-hydroxylase-like [Prunus mume]	4.0278	2.08475	3.46856	2.9421
MD01G1191000	TMV resistance protein N-like [Pyrus x bretschneideri, Malus domestica];uncharacterized protein LOC103935452 [Pyrus x bretschneideri];TMV resistance protein N-like isoform X1 [Malus domestica]	5.44891	4.17143	5.10692	3.80596
MD11G1170600	NA	2.84722	3.90491	4.94552	4.18791
MD11G1168800	NA	3.14187	3.59373	5.17759	4.34168
MD11G1089800	uncharacterized protein LOC103406574 isoform X4 [Malus domestica];uncharacterized protein LOC103406574 isoform X3 [Malus domestica];uncharacterized protein LOC103406574 isoform X2 [Malus domestica]	2.79607	2.13081	2.82487	3.21023
MD10G1214100	NA	3.35232	3.00048	4.09802	5.18553
MD08G1144000	NA	7.8027	6.98278	7.67721	5.32521
MD11G1204100	NA	6.14196	7.86471	9.06788	7.52137
MD17G1248400	thioredoxin-like protein HCF164, chloroplastic [Pyrus x bretschneideri, Malus domestica];thioredoxin-like protein HCF164, chloroplastic isoform X1 [Cucumis melo];thioredoxin-like protein HCF164, chloroplastic isoform X2 [Cucumis melo]	6.78791	7.11044	5.77611	7.28343
MD16G1262100	uncharacterized protein LOC103935726 [Pyrus x bretschneideri];uncharacterized protein LOC103323350 isoform X1 [Prunus mume];uncharacterized protein LOC103323350 isoform X2 [Prunus mume]	3.9535	5.24398	5.19956	2.29433
MD06G1077500	salutaridine reductase-like [Malus domestica];salutaridine reductase-like isoform X2 [Pyrus x bretschneideri];salutaridine reductase-like isoform X1 [Pyrus x bretschneideri]	3.73869	2.73576	4.19668	4.2681
MD09G1067500	phenolic glucoside malonyltransferase 1-like [Malus domestica];phenolic glucoside malonyltransferase 2-like [Pyrus x bretschneideri, Malus domestica];LOW QUALITY PROTEIN: phenolic glucoside malonyltransferase 1-like [Pyrus x bretschneideri]	3.77526	3.04472	3.73377	6.04178
MD01G1045700	uncharacterized protein At5g65660-like [Pyrus x bretschneideri, Malus domestica];uncharacterized protein At5g65660 [Prunus mume];hypothetical protein PRUPE_ppa013265mg [Prunus persica]	4.1018	3.18708	4.04205	2.73699
MD09G1013100	triacylglycerol lipase 2 [Pyrus x bretschneideri, Prunus mume];triacylglycerol lipase 2-like [Malus domestica];hypothetical protein PRUPE_ppa006507mg [Prunus persica]	10.5486	11.3217	11.8405	9.09444
MD16G1106400	probable pectate lyase 5 [Pyrus x bretschneideri, Prunus mume, Malus domestica];hypothetical protein PRUPE_ppa006665mg [Prunus persica];hypothetical protein L484_027633 [Morus notabilis]	5.63346	9.72201	8.08409	7.85299
MD01G1206100	ATP-dependent helicase BRM-like [Malus domestica];Chromatin remodeling complex subunit [Theobroma cacao];hypothetical protein POPTR_0014s08230g [Populus trichocarpa]	2.77223	5.56719	3.19074	2.16043
MD08G1143900	uncharacterized protein LOC103414038 [Malus domestica]	6.58723	7.65932	5.5938	6.94685
MD11G1084300	uncharacterized protein LOC103929826 [Pyrus x bretschneideri];hypothetical protein PRUPE_ppa005154mg [Prunus persica];uncharacterized protein LOC103320235 [Prunus mume]	3.39646	5.36416	4.94838	3.98343
MD05G1224800	uncharacterized protein LOC103412308 isoform X4 [Malus domestica]	4.38218	4.91201	4.05887	3.56894
MD17G1121100	uncharacterized protein LOC103417205 [Malus domestica];uncharacterized protein LOC103405081 [Malus domestica];uncharacterized protein LOC103429200 [Malus domestica]	10.3925	8.00818	6.99732	7.36995
MD10G1228000	receptor-like protein 12 [Pyrus x bretschneideri, Malus domestica];probable leucine-rich repeat receptor-like protein kinase At1g35710 [Prunus mume];hypothetical protein PRUPE_ppa014796mg [Prunus persica]	2.19551	3.31579	3.94059	4.05501
MD09G1097000	uncharacterized protein LOC103944600 [Pyrus x bretschneideri];uncharacterized protein LOC103442555 [Malus domestica];uncharacterized protein LOC103425922 [Malus domestica]	10.3191	9.40986	10.8127	7.78405
MD11G1011400	putative disease resistance RPP13-like protein 1 [Malus domestica];putative disease resistance RPP13-like protein 1 isoform X1 [Pyrus x bretschneideri];putative disease resistance RPP13-like protein 1 isoform X2 [Pyrus x bretschneideri]	4.45742	6.62037	6.46816	5.29772
MD05G1125700	uncharacterized protein LOC103440785 [Malus domestica];TMV resistance protein N-like isoform X3 [Pyrus x bretschneideri];TMV resistance protein N-like isoform X4 [Pyrus x bretschneideri]	3.02488	3.25836	5.07259	4.95296
MD02G1002500	2-alkenal reductase (NADP(+)-dependent)-like [Malus domestica];LOW QUALITY PROTEIN: 2-alkenal reductase (NADP(+)-dependent)-like [Pyrus x bretschneideri];hypothetical protein PRUPE_ppa008142mg [Prunus persica]	10.2082	9.92282	9.38601	8.02048
MD07G1238200	TMV resistance protein N-like [Pyrus x bretschneideri];TMV resistance protein N-like isoform X1 [Pyrus x bretschneideri, Malus domestica];TMV resistance protein N-like isoform X2 [Malus domestica]	2.17212	2.72986	3.15587	2.30204
MD11G1029700	uncharacterized protein LOC103447156 [Malus domestica];uncharacterized protein LOC103967886 [Pyrus x bretschneideri];uncharacterized protein LOC103964920 [Pyrus x bretschneideri]	2.8701	3.41098	3.08815	2.7946
MD11G1031700	uncharacterized protein LOC103447537 [Malus domestica];F-box protein CPR30-like [Malus domestica];uncharacterized protein LOC103447167 [Malus domestica]	4.54179	4.06791	6.11518	5.94934
MD11G1110300	actin [Pyrus x bretschneideri, Prunus mume, Cucumis melo, Malus domestica];actin-like [Pyrus x bretschneideri, Cucumis melo, Malus domestica, Cucumis sativus];hypothetical protein PRUPE_ppa007219mg [Prunus persica]	2.8463	3.3697	2.69678	2.11393
MD07G1064600	uncharacterized protein LOC103428440 [Malus domestica];uncharacterized protein LOC103420565 isoform X2 [Malus domestica];uncharacterized protein LOC103428442 [Malus domestica]	3.10365	2.28519	2.53036	2.22998
MD03G1146400	uncharacterized protein LOC103451310 [Malus domestica];uncharacterized protein LOC103410169 [Malus domestica];uncharacterized protein LOC103828374 [Brassica rapa]	9.70879	9.86233	10.0005	9.89252
MD16G1178700	uncharacterized protein LOC103966726 isoform X2 [Pyrus x bretschneideri];uncharacterized protein LOC103966726 isoform X1 [Pyrus x bretschneideri]	2.2504	3.44111	2.60539	3.43266
MD17G1125000	7-deoxyloganetin glucosyltransferase-like [Pyrus x bretschneideri];UDP-glycosyltransferase 85A7-like [Malus domestica];UDP-glycosyltransferase 85A1-like [Prunus mume]	9.61361	5.60452	8.80016	10.4618
MD01G1093700	protein FEZ-like [Malus domestica];protein FEZ-like isoform X1 [Pyrus x bretschneideri];protein FEZ-like isoform X2 [Pyrus x bretschneideri]	2.85028	3.55375	3.59809	2.80334
MD02G1309100	uncharacterized protein LOC103414060 [Malus domestica];uncharacterized protein LOC103330592 [Prunus mume];hypothetical protein PRUPE_ppa000649mg [Prunus persica]	2.30115	3.08939	3.53233	3.59432
MD02G1283800	protein ASPARTIC PROTEASE IN GUARD CELL 2-like [Malus domestica];protein ASPARTIC PROTEASE IN GUARD CELL 2 [Pyrus x bretschneideri];hypothetical protein PRUPE_ppa005966mg [Prunus persica]	7.07174	3.43292	4.9769	7.26756
MD04G1173700	uncharacterized protein LOC103944305 [Pyrus x bretschneideri]	9.43716	8.74833	10.6379	10.6839
MD08G1021900	TMV resistance protein N-like [Pyrus x bretschneideri, Malus domestica];TMV resistance protein N-like isoform X2 [Pyrus x bretschneideri];TMV resistance protein N-like isoform X1 [Pyrus x bretschneideri]	9.48372	7.86885	9.07096	6.36587
MD02G1123200	DNA-directed RNA polymerase II subunit 1-like [Malus domestica];hypothetical protein PRUPE_ppa000093mg [Prunus persica];DNA-directed RNA polymerase II subunit 1 [Prunus mume]	5.34736	5.81078	4.75792	6.18672
MD10G1040600	protein SUPPRESSOR OF npr1-1, CONSTITUTIVE 1-like [Malus domestica];TMV resistance protein N-like [Pyrus x bretschneideri];uncharacterized protein LOC103940461 [Pyrus x bretschneideri]	4.64251	5.63808	6.04337	6.27795
MD15G1209400	heat stress transcription factor A-2-like [Malus domestica];heat stress transcription factor A-2-like isoform X1 [Pyrus x bretschneideri];heat stress transcription factor A-2-like isoform X2 [Pyrus x bretschneideri]	2.79837	4.08644	2.72641	2.69298
MD02G1109900	NA	9.26486	9.0717	9.8186	9.4473
MD15G1198900	NA	9.19583	8.00604	9.33989	9.02048
MD00G1099400	zinc transporter 11-like [Pyrus x bretschneideri, Malus domestica];zinc transporter 11-like isoform X2 [Malus domestica];zinc transporter 11-like isoform X1 [Malus domestica]	5.24644	7.17733	7.19301	6.59639
MD01G1006200	uncharacterized protein LOC103432869 isoform X3 [Malus domestica];uncharacterized protein LOC103432869 isoform X2 [Malus domestica];uncharacterized protein LOC103432869 isoform X1 [Malus domestica]	3.49755	2.94018	2.70592	2.51106
MD17G1028700	ankyrin repeat-containing protein At3g12360-like [Pyrus x bretschneideri, Malus domestica];uncharacterized protein LOC103404281 [Malus domestica];uncharacterized protein LOC103404290 isoform X2 [Malus domestica]	9.02882	6.32257	7.73698	8.47092
MD05G1067300	LOW QUALITY PROTEIN: glucan endo-1,3-beta-glucosidase 7 [Malus domestica];Glucan endo-1,3-beta-glucosidase [Medicago truncatula];glucan endo-1,3-beta-glucosidase 7 [Pyrus x bretschneideri]	2.65372	2.33502	2.33281	2.93224
MD06G1160900	peptide methionine sulfoxide reductase-like [Citrus sinensis, Pyrus x bretschneideri, Prunus mume, Malus domestica, Fragaria vesca subsp. vesca];hypothetical protein PRUPE_ppa011809mg [Prunus persica];Peptide methionine sulfoxide reductase [Morus notabilis]	4.80567	5.98011	4.59835	4.54117
MD09G1008800	probable WRKY transcription factor 75 [Malus domestica];probable WRKY transcription factor 45 [Pyrus x bretschneideri];hypothetical protein PRUPE_ppa016459mg [Prunus persica]	5.72881	5.27695	4.8598	3.86311
MD11G1268200	probable leucine-rich repeat receptor-like serine/threonine-protein kinase At3g14840 [Pyrus x bretschneideri, Prunus mume];LOW QUALITY PROTEIN: probable leucine-rich repeat receptor-like serine/threonine-protein kinase At3g14840 [Pyrus x bretschneideri];probable leucine-rich repeat receptor-like serine/threonine-protein kinase At3g14840 isoform X2 [Pyrus x bretschneideri]	4.32514	4.66874	3.62592	4.18024
MD11G1022100	NA	6.41544	7.09997	7.79545	5.59693
MD05G1118300	uncharacterized protein LOC103937924 isoform X2 [Pyrus x bretschneideri];uncharacterized protein LOC103439355 [Malus domestica];uncharacterized protein LOC103937924 isoform X1 [Pyrus x bretschneideri]	2.29235	2.46554	3.9567	2.89807
MD14G1241500	NA	4.89615	3.83532	3.76972	4.24937
MD08G1212500	NA	4.09623	7.21633	8.24	6.58151
MD10G1301600	beta-galactosidase 8-like [Prunus mume, Malus domestica];hypothetical protein PRUPE_ppa001340mg [Prunus persica];Beta-galactosidase 8 [Theobroma cacao]	2.67725	6.1227	3.41439	3.58062
MD08G1144500	NA	8.89276	7.86514	9.05501	9.08279
MD01G1032700	classical arabinogalactan protein 4-like [Malus domestica];lysine-rich arabinogalactan protein 19-like [Malus domestica];classical arabinogalactan protein 9-like [Pyrus x bretschneideri]	3.52225	5.22412	5.52512	8.06027
MD08G1205300	uncharacterized protein LOC103410927 [Malus domestica];uncharacterized protein LOC103441693 [Malus domestica];protein notum homolog [Pyrus x bretschneideri]	2.65951	2.09583	3.88341	2.86153
MD11G1012500	dirigent protein 22-like [Pyrus x bretschneideri, Prunus mume, Malus domestica];hypothetical protein PRUPE_ppa023918mg [Prunus persica];disease resistance response protein 206-like [Fragaria vesca subsp. vesca]	3.03372	3.63044	6.53566	6.66294
MD15G1304500	NA	6.38933	6.73938	9.16301	6.5681
MD15G1038200	chaperone protein ClpB4, mitochondrial-like [Malus domestica];chaperone protein ClpB4, mitochondrial [Prunus mume, Malus domestica];hypothetical protein PRUPE_ppa000846mg [Prunus persica]	2.69285	3.07914	3.06838	2.45607
MD10G1197000	NA	5.112	7.17359	6.05368	4.6762
MD07G1125900	digalactosyldiacylglycerol synthase 2, chloroplastic-like [Pyrus x bretschneideri];digalactosyldiacylglycerol synthase 2, chloroplastic [Malus domestica];hypothetical protein PRUPE_ppa005016mg [Prunus persica]	8.79509	8.10714	9.00249	8.96154
MD14G1090000	RNA exonuclease 4 isoform X2 [Malus domestica];RNA exonuclease 4 isoform X1 [Pyrus x bretschneideri, Malus domestica];RNA exonuclease 4 [Prunus mume]	4.10969	7.15241	5.0453	5.58893
MD14G1104400	uncharacterized membrane protein At1g16860-like [Malus domestica]	8.80642	8.60631	8.66883	8.60267
MD11G1121600	LOW QUALITY PROTEIN: protein NRT1/ PTR FAMILY 2.7-like [Malus domestica];protein NRT1/ PTR FAMILY 2.7-like isoform X1 [Pyrus x bretschneideri];protein NRT1/ PTR FAMILY 2.7-like [Malus domestica]	5.53862	7.91966	8.95656	7.62567
MD01G1007600	NA	2.67203	2.31391	2.83316	2.25036
MD17G1052300	phosphate transporter PHO1 homolog 9-like [Malus domestica];phosphate transporter PHO1 homolog 9 [Pyrus x bretschneideri, Malus domestica];phosphate transporter PHO1 homolog 9 isoform X2 [Prunus mume]	3.11312	3.42524	2.74356	3.27792
MD11G1173000	aluminum-activated malate transporter 2-like [Pyrus x bretschneideri, Prunus mume, Malus domestica, Fragaria vesca subsp. vesca];uncharacterized protein LOC103401677 [Malus domestica];hypothetical protein PRUPE_ppa006760mg [Prunus persica]	2.34229	2.74123	5.98121	5.84447
MD11G1151100	NA	7.44783	8.89805	8.81225	6.47532
MD09G1245900	beta-amylase 2, chloroplastic-like [Malus domestica];30S ribosomal protein S20, chloroplastic-like [Pyrus x bretschneideri, Malus domestica, Fragaria vesca subsp. vesca];30S ribosomal protein S20, chloroplastic [Prunus mume]	8.62073	8.47345	9.13106	8.67158
MD09G1111300	dirigent protein 11-like [Pyrus x bretschneideri, Malus domestica];dirigent protein 1-like [Prunus mume];hypothetical protein PRUPE_ppa016125mg, partial [Prunus persica]	8.70239	6.80435	8.21096	9.15567
MD11G1091800	cytochrome P450 71A26-like [Pyrus x bretschneideri, Malus domestica];cytochrome P450 71A6-like [Pyrus x bretschneideri];cytochrome P450 71A3-like [Malus domestica]	8.63829	5.01753	7.42381	8.66626
MD10G1220100	NA	8.59392	8.38392	9.49612	9.38039
MD10G1052000	probable sodium/metabolite cotransporter BASS3, chloroplastic [Pyrus x bretschneideri, Malus domestica, Beta vulgaris subsp. vulgaris];probable sodium/metabolite cotransporter BASS3 [Arabidopsis thaliana];sodium-bile acid cotransporter, putative [Ricinus communis]	3.21613	2.79177	3.25795	3.38244
MD02G1034500	probable ethanolamine kinase [Pyrus x bretschneideri, Prunus mume, Malus domestica];hypothetical protein PRUPE_ppa007064mg [Prunus persica];probable ethanolamine kinase A-like [Fragaria vesca subsp. vesca]	2.59257	2.98953	3.02355	2.36058
MD17G1179300	probable LRR receptor-like serine/threonine-protein kinase At1g05700 [Malus domestica];probable LRR receptor-like serine/threonine-protein kinase At1g05700 isoform X1 [Pyrus x bretschneideri];probable LRR receptor-like protein kinase At1g51890 isoform X2 [Pyrus x bretschneideri]	8.55983	8.55383	8.95009	5.37558
MD15G1018500	uncharacterized protein LOC103413834 [Malus domestica];endophilin-A1-like [Pyrus x bretschneideri];intersectin-1-like [Prunus mume]	7.34688	8.3719	8.54047	6.31415
MD16G1086800	uncharacterized protein LOC103425493 [Malus domestica];uncharacterized protein LOC103451912 [Malus domestica];uncharacterized protein LOC103950929 [Pyrus x bretschneideri]	2.92006	4.4261	2.94897	2.28182
MD05G1217600	probable LRR receptor-like serine/threonine-protein kinase At1g34110 [Malus domestica];DNA-damage-repair/toleration protein DRT100-like [Malus domestica];probable leucine-rich repeat receptor-like protein kinase At1g35710 [Pyrus x bretschneideri]	6.03785	5.28524	8.27533	5.45162
MD16G1038200	uncharacterized protein LOC103417107 [Malus domestica];uncharacterized protein LOC103438614 [Malus domestica];uncharacterized protein LOC103433244 [Malus domestica]	8.45132	7.66301	8.42295	8.30798
MD02G1005900	eukaryotic translation initiation factor isoform 4G-1-like isoform X2 [Pyrus x bretschneideri];LOW QUALITY PROTEIN: eukaryotic translation initiation factor isoform 4G-1-like [Malus domestica];eukaryotic translation initiation factor isoform 4G-1-like isoform X1 [Pyrus x bretschneideri]	5.4372	6.66242	7.37795	6.22486
MD16G1275000	beta-amylase 2, chloroplastic-like [Malus domestica];beta-amylase 2, chloroplastic isoform X2 [Malus domestica];beta-amylase 2, chloroplastic isoform X1 [Malus domestica]	8.32622	7.44496	7.85184	8.17271
MD15G1017700	uncharacterized protein LOC103413834 [Malus domestica];endophilin-A1-like [Pyrus x bretschneideri];intersectin-1-like [Prunus mume]	8.25768	8.87427	8.6442	9.14712
MD11G1094500	NA	8.30639	7.5869	8.69862	7.32963
MD03G1273000	leucine-rich repeat receptor-like serine/threonine-protein kinase BAM1 [Malus domestica];probably inactive leucine-rich repeat receptor-like protein kinase IMK2 [Malus domestica];receptor-like protein kinase HSL1 [Prunus mume]	2.51933	4.50446	5.18667	4.94644
MD09G1163000	NA	3.17737	2.58814	2.91273	2.67386
MD11G1078300	putative disease resistance protein At3g14460 isoform X3 [Pyrus x bretschneideri];putative disease resistance protein At3g14460 [Pyrus x bretschneideri];putative disease resistance protein At3g14460 isoform X2 [Pyrus x bretschneideri]	2.74502	2.24028	2.76341	3.19573
MD04G1178800	cytochrome P450 714A1-like [Pyrus x bretschneideri, Prunus mume, Malus domestica];hypothetical protein PRUPE_ppa004266mg [Prunus persica];cytochrome P450 734A1-like [Fragaria vesca subsp. vesca]	5.78539	2.79331	4.63037	4.82291
MD17G1181600	uncharacterized protein DDB_G0271670-like [Malus domestica];uncharacterized protein DDB_G0271670-like isoform X1 [Pyrus x bretschneideri];uncharacterized protein DDB_G0271670-like isoform X2 [Pyrus x bretschneideri]	4.09824	4.44876	6.66009	4.94285
MD13G1119800	NA	8.16588	7.99353	7.36552	8.31325
MD08G1226100	separase-like [Malus domestica];separase [Prunus mume, Malus domestica];hypothetical protein PRUPE_ppa000043mg [Prunus persica]	8.12949	7.79274	8.14638	7.80165
MD16G1189000	NA	4.65436	4.32444	7.32587	5.09241
MD08G1022000	TMV resistance protein N-like isoform X2 [Pyrus x bretschneideri, Malus domestica];TMV resistance protein N-like [Pyrus x bretschneideri];TMV resistance protein N-like isoform X1 [Malus domestica]	8.06922	7.27393	7.1603	8.07416
MD03G1141500	NA	5.1278	4.96472	7.81681	5.90441
MD17G1013800	triacylglycerol lipase 2-like [Malus domestica];triacylglycerol lipase 2 [Pyrus x bretschneideri, Prunus mume];hypothetical protein PRUPE_ppa006507mg [Prunus persica]	5.55151	8.58325	10.0788	10.3673
MD17G1140000	brassinosteroid-regulated protein BRU1-like precursor [Malus domestica];brassinosteroid-regulated protein BRU1-like [Pyrus x bretschneideri];probable xyloglucan endotransglucosylase/hydrolase protein 16 [Pyrus x bretschneideri]	6.90372	5.11128	5.97504	7.4698
MD17G1159500	beta-amyrin synthase-like [Pyrus x bretschneideri, Malus domestica];beta-amyrin synthase [Pyrus x bretschneideri, Malus domestica];hypothetical protein PRUPE_ppa001812mg [Prunus persica]	4.79481	5.4725	6.48989	5.15091
MD06G1094300	uncharacterized protein LOC103441059 [Malus domestica];uncharacterized protein LOC103927320 [Pyrus x bretschneideri];uncharacterized protein LOC103431664 [Malus domestica]	7.79714	5.57837	3.09363	8.10599
MD17G1159900	LOW QUALITY PROTEIN: cycloartenol synthase-like [Malus domestica];hypothetical protein PRUPE_ppa001806mg [Prunus persica];cycloartenol synthase-like [Fragaria vesca subsp. vesca]	7.97909	7.05381	8.26725	8.37345
MD04G1169400	protein LURP-one-related 10-like [Pyrus x bretschneideri, Malus domestica];hypothetical protein PRUPE_ppa011132mg [Prunus persica];uncharacterized protein LOC103343426 [Prunus mume]	2.5352	2.07106	3.10668	3.56764
MD09G1267800	uncharacterized protein LOC103957104 isoform X1 [Pyrus x bretschneideri];elongation factor Ts, mitochondrial [Pyrus x bretschneideri, Prunus mume, Malus domestica];hypothetical protein PRUPE_ppa006360mg [Prunus persica]	7.94588	6.32011	6.11028	6.7391
MD17G1151700	GDSL esterase/lipase 2-like [Prunus mume];hypothetical protein PRUPE_ppa024154mg [Prunus persica];hypothetical protein PRUPE_ppa026665mg [Prunus persica]	7.95235	7.69536	7.65883	8.26792
MD01G1039000	phosphoglucan phosphatase DSP4, amyloplastic-like isoform X2 [Pyrus x bretschneideri];phosphoglucan phosphatase DSP4, amyloplastic-like isoform X1 [Pyrus x bretschneideri];phosphoglucan phosphatase DSP4, amyloplastic [Malus domestica]	7.93977	6.99175	7.7717	7.72887
MD00G1202900	uncharacterized protein LOC103408521 isoform X2 [Malus domestica];uncharacterized protein LOC103408521 isoform X1 [Malus domestica];uncharacterized protein LOC103414332 [Malus domestica]	2.24167	5.44551	4.40345	3.08218
MD09G1115200	NA	7.93384	7.34513	7.56477	7.87987
MD06G1106900	NA	7.86111	7.58567	7.70175	7.63232
MD11G1089900	NA	3.60611	4.61119	3.91864	4.33173
MD10G1217000	organic cation/carnitine transporter 3-like [Pyrus x bretschneideri];organic cation/carnitine transporter 3 [Malus domestica];hypothetical protein PRUPE_ppa004111mg [Prunus persica]	3.67471	6.68688	5.64377	7.0807
MD00G1148700	NA	7.79682	8.53959	7.81885	7.73115
MD03G1196800	uncharacterized protein LOC103418982 [Malus domestica];uncharacterized protein LOC103421039 [Malus domestica];uncharacterized protein LOC103418445 [Malus domestica]	7.83511	7.79219	7.59617	7.62383
MD02G1318000	box C/D snoRNA protein 1-like isoform X1 [Pyrus x bretschneideri];box C/D snoRNA protein 1 isoform X1 [Malus domestica];box C/D snoRNA protein 1-like [Pyrus x bretschneideri]	3.46102	2.77972	3.18644	5.30729
MD11G1307100	LOW QUALITY PROTEIN: endoglucanase 17-like [Malus domestica];endoglucanase 17-like [Pyrus x bretschneideri, Malus domestica];endoglucanase 17 [Pyrus x bretschneideri]	7.67215	7.92961	8.27239	7.24253
MD15G1219700	protein trichome birefringence-like 16 [Pyrus x bretschneideri];protein trichome birefringence-like 16 isoform X1 [Malus domestica];protein trichome birefringence-like 16 isoform X2 [Malus domestica]	7.72914	7.39116	8.47983	7.34129
MD08G1199900	NA	3.98062	3.86909	4.56573	4.15774
MD06G1161000	vignain [Pyrus x bretschneideri, Malus domestica];vignain-like [Pyrus x bretschneideri, Prunus mume, Malus domestica];hypothetical protein PRUPE_ppa007566mg [Prunus persica]	2.99673	3.18678	4.44233	2.91792
MD02G1291000	annexin-like protein RJ4 isoform X2 [Pyrus x bretschneideri, Malus domestica];annexin-like protein RJ4 isoform X1 [Pyrus x bretschneideri, Malus domestica];LOW QUALITY PROTEIN: annexin-like protein RJ4 [Malus domestica]	3.21263	2.58938	4.19701	2.58637
MD02G1311100	uncharacterized protein LOC103421722 [Malus domestica];uncharacterized protein LOC103420623, partial [Malus domestica];uncharacterized protein LOC103413885 [Malus domestica]	7.56509	7.56004	8.24007	7.54991
MD11G1085300	NA	7.61264	7.67059	7.68508	7.47541
MD10G1176500	uncharacterized protein LOC103927962 isoform X1 [Pyrus x bretschneideri];uncharacterized protein LOC103959843 [Pyrus x bretschneideri];uncharacterized protein LOC103445571 [Malus domestica]	2.51195	3.81421	3.17457	2.74131
MD16G1273000	NA	7.55619	7.33883	7.69497	7.0724
MD01G1038900	phosphoglucan phosphatase DSP4, amyloplastic-like isoform X2 [Pyrus x bretschneideri];phosphoglucan phosphatase DSP4, amyloplastic-like isoform X1 [Pyrus x bretschneideri];phosphoglucan phosphatase DSP4, amyloplastic-like [Pyrus x bretschneideri]	7.53567	6.4394	8.00308	7.26617
MD01G1107100	synaptotagmin-3-like [Malus domestica];synaptotagmin-3 isoform X1 [Pyrus x bretschneideri];synaptotagmin-3 [Prunus mume]	7.49766	4.66618	8.3286	6.59126
MD11G1025500	G-type lectin S-receptor-like serine/threonine-protein kinase RLK1 [Pyrus x bretschneideri, Prunus mume, Malus domestica];G-type lectin S-receptor-like serine/threonine-protein kinase RLK1-like [Fragaria vesca subsp. vesca];LOW QUALITY PROTEIN: G-type lectin S-receptor-like serine/threonine-protein kinase RLK1 [Prunus mume]	7.83744	3.41262	6.03167	5.9263
MD08G1029600	isoflavone reductase-like protein [Pyrus x bretschneideri, Malus domestica];isoflavone reductase-like protein isoform X2 [Pyrus x bretschneideri];isoflavone reductase-like protein isoform X1 [Pyrus x bretschneideri]	6.43316	4.76492	6.58029	7.05234
MD15G1296800	NA	5.4047	3.78292	3.54677	4.19548
MD03G1051900	transcription factor RF2b-like [Pyrus x bretschneideri, Malus domestica];transcription factor RF2b [Prunus mume];hypothetical protein PRUPE_ppa006097mg [Prunus persica]	2.85335	2.18751	2.14793	2.18608
MD11G1313300	LOW QUALITY PROTEIN: ABC transporter C family member 4-like [Malus domestica];ABC transporter C family member 14-like [Pyrus x bretschneideri, Malus domestica];ABC transporter C family member 14 [Prunus mume]	2.06436	4.04104	3.94369	3.46642
MD10G1045600	uncharacterized protein LOC103964093 [Pyrus x bretschneideri];uncharacterized protein LOC103940046 [Pyrus x bretschneideri];uncharacterized protein LOC103964094 isoform X2 [Pyrus x bretschneideri]	7.34062	7.72564	8.51105	8.73796
MD02G1077500	casein kinase I homolog hhp1-like [Malus domestica];casein kinase I isoform delta-like [Malus domestica];Casein kinase I isoform delta-like protein [Morus notabilis]	7.51839	7.02741	7.3115	6.91325
MD17G1249500	G-type lectin S-receptor-like serine/threonine-protein kinase At1g61370 [Malus domestica];G-type lectin S-receptor-like serine/threonine-protein kinase At1g61500 isoform X1 [Pyrus x bretschneideri];G-type lectin S-receptor-like serine/threonine-protein kinase At1g61500 [Pyrus x bretschneideri]	4.85756	7.3699	6.4537	6.82008
MD02G1310600	NA	7.50493	7.02837	6.98397	7.36655
MD03G1281100	uncharacterized protein LOC103444504 [Malus domestica];hypothetical protein PRUPE_ppa009981mg [Prunus persica];rhomboid protein 2 [Prunus mume]	7.44146	6.52999	7.43628	7.59339
MD13G1249300	60S ribosomal protein L28-1-like isoform X1 [Malus domestica];60S ribosomal protein L28-1-like isoform X2 [Malus domestica];60S ribosomal protein L28-1-like [Pyrus x bretschneideri]	7.38848	5.50411	7.80959	6.75309
MD11G1078600	E3 ubiquitin-protein ligase CHFR-like [Pyrus x bretschneideri];E3 ubiquitin-protein ligase CHFR [Prunus mume];hypothetical protein PRUPE_ppa005407mg [Prunus persica]	3.31811	2.9866	3.16031	2.92909
MD12G1218200	probable linoleate 9S-lipoxygenase 5 [Malus domestica];probable linoleate 9S-lipoxygenase 5 isoform X2 [Pyrus x bretschneideri];probable linoleate 9S-lipoxygenase 5 isoform X1 [Pyrus x bretschneideri]	2.42129	4.84693	5.41032	3.31325
MD17G1174800	uncharacterized protein LOC103934096 isoform X2 [Pyrus x bretschneideri];uncharacterized protein LOC103934096 isoform X1 [Pyrus x bretschneideri];uncharacterized protein LOC103431692 [Malus domestica]	7.42055	5.96144	5.68242	6.22536
MD08G1177800	putative ribonuclease H protein At1g65750 [Prunus mume];hypothetical protein PRUPE_ppa016563mg, partial [Prunus persica];putative ribonuclease H protein At1g65750-like [Fragaria vesca subsp. vesca]	7.43523	6.11305	6.36371	6.82548
MD15G1442500	uncharacterized protein LOC103402508 [Malus domestica];early endosome antigen 1-like [Malus domestica];spindle assembly checkpoint component mad1 [Pyrus x bretschneideri]	7.48697	5.33624	7.12903	6.51781
MD09G1069400	receptor-like protein kinase FERONIA [Pyrus x bretschneideri, Malus domestica];receptor-like protein kinase FERONIA isoform X2 [Pyrus x bretschneideri];receptor-like protein kinase FERONIA isoform X3 [Pyrus x bretschneideri]	6.34369	3.92089	6.43802	5.42871
MD15G1439300	BEACH domain-containing protein lvsF-like [Malus domestica];hypothetical protein PRUPE_ppa000012mg [Prunus persica];uncharacterized protein LOC103967721 [Pyrus x bretschneideri]	6.25384	8.32464	7.50991	7.29973
MD16G1040800	transcription factor MYB21 [Malus domestica];transcription factor MYB21-like [Pyrus x bretschneideri];myb-related protein 305 [Malus domestica]	2.44198	2.71775	3.13857	4.14759
MD03G1075900	NA	2.10013	2.39984	3.17137	2.71105
MD07G1245200	ATP-dependent DNA helicase srs2-like [Malus domestica];ATP-dependent DNA helicase srs2 [Malus domestica];LOW QUALITY PROTEIN: uncharacterized protein LOC103420828 [Malus domestica]	7.33922	5.86174	6.86348	6.9487
MD03G1270800	uncharacterized protein LOC103931172 [Pyrus x bretschneideri];uncharacterized protein LOC103936609 [Pyrus x bretschneideri];uncharacterized protein LOC103931175 isoform X2 [Pyrus x bretschneideri]	7.34195	6.15548	6.3242	5.91687
MD13G1098900	GDSL esterase/lipase At5g14450-like [Pyrus x bretschneideri, Malus domestica, Fragaria vesca subsp. vesca];Alpha-L-fucosidase 2 precursor, putative [Ricinus communis];uncharacterized protein LOC104417005 [Eucalyptus grandis]	7.23828	8.03802	7.32953	7.57164
MD00G1082500	receptor-like protein 2 [Pyrus x bretschneideri, Malus domestica];tyrosine-sulfated glycopeptide receptor 1-like [Malus domestica];hypothetical protein PRUPE_ppa022369mg, partial [Prunus persica]	7.31901	2.27741	4.3934	7.13782
MD08G1196600	uncharacterized protein LOC103410910 [Malus domestica];uncharacterized protein LOC103964956 [Pyrus x bretschneideri];histone-lysine N-methyltransferase NSD3-like [Prunus mume]	2.60992	4.08936	3.05088	2.4882
MD10G1134500	NA	7.25651	5.52981	6.46584	5.50733
MD10G1038400	LOW QUALITY PROTEIN: uncharacterized protein LOC103400377 [Malus domestica];programmed cell death protein 4-like [Malus domestica];programmed cell death protein 4-like isoform X3 [Pyrus x bretschneideri]	7.1595	6.15113	7.05168	7.34448
MD16G1025000	MLP-like protein 43 [Pyrus x bretschneideri, Malus domestica];MLP-like protein 28-like [Fragaria vesca subsp. vesca];MLP-like protein 31 [Prunus mume]	7.41373	6.15155	6.23587	6.29195
MD08G1225900	separase-like [Malus domestica];separase [Malus domestica];hypothetical protein PRUPE_ppa000043mg [Prunus persica]	7.23055	7.00367	7.07597	7.41632
MD16G1274900	NA	2.40642	2.55335	3.17148	2.98084
MD11G1248200	receptor-like protein 2 [Pyrus x bretschneideri, Prunus mume, Malus domestica];tyrosine-sulfated glycopeptide receptor 1-like [Malus domestica];hypothetical protein PRUPE_ppb023904mg [Prunus persica]	3.87982	3.97834	8.61495	8.7829
MD02G1078000	cyclic nucleotide-gated ion channel 1-like [Pyrus x bretschneideri, Malus domestica];probable cyclic nucleotide-gated ion channel 10 [Malus domestica];putative cyclic nucleotide-gated ion channel 15 [Malus domestica]	5.10042	8.04118	5.62055	5.55123
MD07G1213900	heat stress transcription factor B-2b [Pyrus x bretschneideri, Prunus mume, Malus domestica];hypothetical protein PRUPE_ppa008441mg [Prunus persica]	4.4097	2.9361	3.8142	4.88476
MD10G1040500	NA	7.22297	6.66948	6.50719	6.38211
MD09G1073800	uncharacterized protein LOC103421529 [Malus domestica];uncharacterized protein LOC103442445 [Malus domestica];uncharacterized protein LOC103404654 [Malus domestica]	7.14518	6.15623	6.62741	7.17444
MD08G1036800	probable galacturonosyltransferase-like 1 [Pyrus x bretschneideri, Malus domestica];probable galacturonosyltransferase-like 1-like [Fragaria vesca subsp. vesca];Nucleotide-diphospho-sugar transferases superfamily protein [Theobroma cacao]	5.99648	7.39199	8.35509	9.94646
MD16G1127600	protein TIME FOR COFFEE-like isoform X2 [Malus domestica];protein TIME FOR COFFEE-like isoform X1 [Malus domestica];protein TIME FOR COFFEE-like [Pyrus x bretschneideri]	4.51644	3.98657	4.44798	5.33817
MD16G1273100	pentatricopeptide repeat-containing protein At3g58590 [Vitis vinifera, Pyrus x bretschneideri, Prunus mume, Malus domestica];hypothetical protein PRUPE_ppa017274mg [Prunus persica];hypothetical protein CICLE_v10014349mg [Citrus clementina]	7.09232	6.79758	7.01638	6.9396
MD17G1130400	NA	5.98781	8.23538	9.53338	8.53445
MD13G1206200	GDP-L-galactose phosphorylase 2-like [Malus domestica];hypothetical protein PRUPE_ppa005736mg [Prunus persica];GDP-L-galactose phosphorylase 1 [Prunus mume]	7.08572	6.89609	7.22807	5.98842
MD07G1002200	NA	6.9321	6.58763	5.3993	7.45364
MD04G1068500	UDP-galactose/UDP-glucose transporter 4-like [Pyrus x bretschneideri, Prunus mume, Malus domestica];hypothetical protein PRUPE_ppa007923mg [Prunus persica];UDP-galactose/UDP-glucose transporter 4 [Morus notabilis]	6.20388	5.96638	6.29978	7.43017
MD11G1014400	nucleolar complex protein 4 homolog B-like [Malus domestica];LOW QUALITY PROTEIN: nucleolar complex protein 4 homolog [Malus domestica];nucleolar complex protein 4 homolog [Pyrus x bretschneideri]	2.92981	3.43422	3.44717	3.10756
MD07G1288100	uncharacterized protein LOC103958243 [Pyrus x bretschneideri];uncharacterized protein LOC103948098 [Pyrus x bretschneideri];uncharacterized protein LOC103333768 [Prunus mume]	3.33532	4.8396	3.81986	2.98524
MD04G1002100	uncharacterized protein LOC103957212 isoform X2 [Pyrus x bretschneideri]	7.14236	2.99034	6.91403	4.65788
MD05G1151900	putative ferric-chelate reductase 1 [Pyrus x bretschneideri, Malus domestica];hypothetical protein PRUPE_ppa017020mg [Prunus persica];uncharacterized protein LOC103334658 [Prunus mume]	6.8966	6.89522	5.78314	4.51514
MD05G1356900	uncharacterized protein LOC103434439 [Malus domestica];uncharacterized protein LOC103945794 [Pyrus x bretschneideri];uncharacterized protein LOC103948319 [Pyrus x bretschneideri]	6.85497	6.09144	8.59989	8.15407
MD01G1142900	glycine-rich RNA-binding protein 4, mitochondrial-like [Pyrus x bretschneideri, Malus domestica];uncharacterized protein LOC101218446 [Cucumis sativus];hypothetical protein PRUPE_ppa010113mg [Prunus persica]	3.43103	3.75002	2.82689	3.20398
MD02G1123300	DNA-directed RNA polymerase II subunit 1 [Prunus mume];hypothetical protein PRUPE_ppa000093mg [Prunus persica];DNA-directed RNA polymerase II subunit 1-like [Pyrus x bretschneideri]	4.32076	4.27681	5.05525	7.77099
MD00G1082900	receptor-like protein 2 [Pyrus x bretschneideri, Malus domestica];tyrosine-sulfated glycopeptide receptor 1-like [Malus domestica];hypothetical protein PRUPE_ppa022369mg, partial [Prunus persica]	7.12607	5.87039	6.19994	6.56171
MD00G1120500	NA	7.01737	5.91127	5.81888	5.88415
MD08G1011900	thaumatin-like protein 1b [Pyrus x bretschneideri, Malus domestica];hypothetical protein PRUPE_ppa008483mg [Prunus persica];thaumatin-like protein 1 [Prunus mume]	2.5128	3.51397	4.63632	4.38995
MD02G1003300	UDP-glycosyltransferase 74F2-like [Pyrus x bretschneideri, Prunus mume, Malus domestica];hypothetical protein PRUPE_ppa005294mg [Prunus persica];UDP-glucosyltransferase 74F2, putative [Theobroma cacao]	7.2616	4.53646	6.23979	6.4204
MD04G1060700	1-aminocyclopropane-1-carboxylate oxidase-like [Pyrus x bretschneideri, Malus domestica];UPF0676 protein C1494.01-like [Malus domestica];hypothetical protein PRUPE_ppa009079mg [Prunus persica]	2.25829	3.61948	2.86905	2.50773
MD10G1087000	uncharacterized protein LOC103956976 [Pyrus x bretschneideri]	7.07532	5.17557	6.70482	6.00974
MD16G1129000	uncharacterized protein LOC103433181 [Malus domestica];uncharacterized protein LOC103950414 isoform X1 [Pyrus x bretschneideri];LOW QUALITY PROTEIN: uncharacterized protein LOC103452479 [Malus domestica]	2.57995	2.89638	2.70724	2.13591
MD09G1098900	G-type lectin S-receptor-like serine/threonine-protein kinase At2g19130 [Pyrus x bretschneideri, Malus domestica];hypothetical protein PRUPE_ppa001369mg [Prunus persica];hypothetical protein PRUPE_ppa001435mg [Prunus persica]	5.08669	3.73772	4.18652	7.15824
MD13G1009300	uncharacterized protein LOC103451481 [Malus domestica];uncharacterized protein LOC103403432 [Malus domestica];uncharacterized protein LOC103933123 [Pyrus x bretschneideri]	2.04104	2.58836	2.57364	2.8257
MD01G1056900	probable serine/threonine-protein kinase At5g41260 isoform X4 [Pyrus x bretschneideri];probable serine/threonine-protein kinase At5g41260 isoform X3 [Pyrus x bretschneideri];probable serine/threonine-protein kinase At5g41260 isoform X1 [Pyrus x bretschneideri]	3.84315	6.87636	2.31256	3.56837
MD14G1138500	granule-bound starch synthase 1, chloroplastic/amyloplastic-like [Pyrus x bretschneideri, Prunus mume, Malus domestica, Fragaria vesca subsp. vesca];hypothetical protein PRUPE_ppa002995mg [Prunus persica];UDP-Glycosyltransferase superfamily protein isoform 1 [Theobroma cacao]	4.84407	7.51891	8.60463	8.50945
MD03G1105600	chitinase 2-like [Pyrus x bretschneideri, Prunus mume, Malus domestica, Fragaria vesca subsp. vesca];hypothetical protein PRUPE_ppa009096mg [Prunus persica];hypothetical protein PRUPE_ppa009038mg [Prunus persica]	6.80029	3.68293	7.3062	8.14685
MD09G1143800	NA	2.53601	4.47061	3.77231	3.91134
MD05G1139000	probable protein phosphatase 2C 27 [Malus domestica];probable protein phosphatase 2C 27 isoform X1 [Pyrus x bretschneideri];probable protein phosphatase 2C 27 isoform X3 [Pyrus x bretschneideri]	6.94612	5.19087	6.55058	6.12084
MD01G1175300	NA	6.52505	2.55558	4.79626	3.42455
MD15G1329900	NA	6.62019	4.03797	3.67522	4.07347
MD06G1087500	probable glycerol-3-phosphate dehydrogenase [NAD(+)] 1, cytosolic, NAD(+)] 2, cytosolic];hypothetical protein PRUPE_ppa005359mg [Prunus persica];6-phosphogluconate dehydrogenase family protein isoform 1 [Theobroma cacao]	6.85332	6.06773	7.01614	6.62405
MD03G1142900	probable protein phosphatase 2C 42 [Vitis vinifera, Pyrus x bretschneideri, Prunus mume, Malus domestica];probable protein phosphatase 2C 42-like [Cicer arietinum, Glycine max, Fragaria vesca subsp. vesca];protein phosphatase 2c, putative [Ricinus communis]	6.76436	6.75517	6.88925	6.37063
MD16G1118400	DNA polymerase epsilon subunit C-like isoform X1 [Pyrus x bretschneideri];DNA polymerase epsilon subunit C-like isoform X2 [Pyrus x bretschneideri];DNA polymerase epsilon subunit C [Pyrus x bretschneideri]	6.58132	5.99741	7.6281	5.48815
MD08G1129700	NA	3.2685	2.16526	2.79035	2.21234
MD12G1152200	uncharacterized protein LOC103450493 isoform X1 [Malus domestica];uncharacterized protein LOC103450493 isoform X2 [Malus domestica];uncharacterized protein LOC103450493 isoform X3 [Malus domestica]	4.23983	3.63449	5.46039	7.23293
MD01G1204400	cytochrome P450 89A2-like [Pyrus x bretschneideri, Malus domestica];uncharacterized protein LOC103715818 [Phoenix dactylifera];cytochrome P450 89A2-like, partial [Pyrus x bretschneideri]	6.3381	9.76271	10.3337	8.10885
MD07G1210900	uncharacterized protein LOC103431124 [Malus domestica];uncharacterized protein LOC103942684 [Pyrus x bretschneideri];uncharacterized protein LOC103426504 [Malus domestica]	2.22855	3.38134	3.11298	2.81545
MD08G1177900	putative ribonuclease H protein At1g65750 [Malus domestica];uncharacterized protein LOC103931806, partial [Pyrus x bretschneideri];uncharacterized protein LOC101291367 [Fragaria vesca subsp. vesca]	6.75626	5.87281	6.41933	6.5736
MD04G1034900	TMV resistance protein N-like [Pyrus x bretschneideri, Malus domestica];TMV resistance protein N-like isoform X4 [Pyrus x bretschneideri];TMV resistance protein N-like isoform X3 [Pyrus x bretschneideri]	5.05998	2.71919	2.9734	4.44211
MD08G1025600	60S ribosomal protein L26-1-like [Malus domestica];60S ribosomal protein L26-1 [Pyrus x bretschneideri, Malus domestica];Translation protein SH3-like family protein [Theobroma cacao]	3.42922	5.33723	6.57975	7.11382
MD12G1118000	NA	6.52922	6.81098	7.99589	7.4288
MD03G1179900	NA	6.68338	6.45094	7.10677	6.84147
MD03G1133000	uncharacterized protein C227.17c [Malus domestica];uncharacterized protein C227.17c-like [Pyrus x bretschneideri];hypothetical protein PRUPE_ppa013756mg [Prunus persica]	2.23157	2.66638	2.44662	2.54384
MD11G1203300	ABC transporter C family member 3-like isoform X1 [Malus domestica];ABC transporter C family member 3-like [Pyrus x bretschneideri, Malus domestica];ABC transporter C family member 3-like isoform X2 [Malus domestica]	4.26252	2.82483	2.8794	4.18712
MD10G1134400	NA	6.67436	6.60559	6.55904	6.47987
MD17G1182500	cycloartenol synthase [Prunus mume];cycloartenol Synthase-like [Citrus sinensis];LOW QUALITY PROTEIN: cycloartenol Synthase-like [Prunus mume]	5.61064	6.90938	7.8874	7.80829
MD06G1152200	hypothetical protein CHLNCDRAFT_31217 [Chlorella variabilis];elongator complex protein 3-like [Pyrus x bretschneideri];hypothetical protein SELMODRAFT_412723 [Selaginella moellendorffii]	6.61461	6.45876	7.06402	6.78424
MD08G1212400	uncharacterized protein LOC103441792 [Malus domestica];hypothetical protein PRUPE_ppa022572mg [Prunus persica];putative wall-associated receptor kinase-like 16 [Prunus mume]	6.62214	3.96392	7.07884	6.29962
MD00G1145500	uncharacterized protein LOC103934178 [Pyrus x bretschneideri];uncharacterized protein LOC103960274 [Pyrus x bretschneideri];uncharacterized protein LOC103956525 [Pyrus x bretschneideri]	6.6363	6.63489	7.19427	6.38808
MD05G1328200	G-type lectin S-receptor-like serine/threonine-protein kinase RKS1 [Malus domestica];G-type lectin S-receptor-like serine/threonine-protein kinase RKS1 isoform X2 [Pyrus x bretschneideri];G-type lectin S-receptor-like serine/threonine-protein kinase RKS1 isoform X1 [Pyrus x bretschneideri]	2.8076	2.95578	2.8154	5.30006
MD16G1114800	uncharacterized protein LOC100273176 [Zea mays];NADH dehydrogenase [ubiquinone] flavoprotein 1, mitochondrial-like, ubiquinone] flavoprotein 1, ubiquinone] flavoprotein 1, mitochondrial];LOW QUALITY PROTEIN: NADH dehydrogenase [ubiquinone] flavoprotein 1, mitochondrial-like isoform X2]	6.56126	6.32001	5.29784	4.87153
MD01G1109200	chorismate synthase, chloroplastic-like [Pyrus x bretschneideri, Malus domestica];hypothetical protein PRUPE_ppa005795mg [Prunus persica];chorismate synthase, chloroplastic [Prunus mume]	6.45763	5.7987	6.83722	6.87497
MD11G1307200	pectinesterase-like [Prunus mume, Malus domestica];hypothetical protein PRUPE_ppa003400mg [Prunus persica];probable pectinesterase/pectinesterase inhibitor 40-like [Fragaria vesca subsp. vesca]	3.26792	3.06324	3.1853	3.15289
MD09G1078900	protein GLUTAMINE DUMPER 1-like [Pyrus x bretschneideri, Malus domestica];hypothetical protein PRUPE_ppa013605mg [Prunus persica];protein GLUTAMINE DUMPER 4-like [Prunus mume]	6.41457	7.24172	7.47964	7.05583
MD08G1197900	protein transport protein SFT2-like [Malus domestica];hypothetical protein PRUPE_ppa010971mg [Prunus persica];protein transport protein SFT2 [Prunus mume]	5.66845	6.52439	7.10711	4.69631
MD15G1198300	probable inactive purple acid phosphatase 9 [Malus domestica];probable inactive purple acid phosphatase 2 [Pyrus x bretschneideri, Malus domestica];hypothetical protein PRUPE_ppa002570mg [Prunus persica]	6.53976	6.24344	5.86748	5.95121
MD13G1005900	photosystem II stability/assembly factor HCF136, chloroplastic-like [Malus domestica];LOW QUALITY PROTEIN: photosystem II stability/assembly factor HCF136, chloroplastic-like [Malus domestica];photosystem II stability/assembly factor HCF136, chloroplastic [Malus domestica]	2.71032	4.81718	3.20402	3.47061
MD05G1161300	nuclear pore complex protein NUP160 homolog [Malus domestica];nuclear pore complex protein NUP160 homolog isoform X4 [Pyrus x bretschneideri];nuclear pore complex protein NUP160 homolog isoform X3 [Pyrus x bretschneideri]	6.48151	6.89759	5.89405	6.35625
MD05G1063300	nuclear pore complex protein NUP160 homolog [Malus domestica];nuclear pore complex protein NUP160 homolog isoform X1 [Pyrus x bretschneideri];nuclear pore complex protein NUP160 homolog isoform X3 [Pyrus x bretschneideri]	6.47473	5.26617	6.52839	3.92562
MD16G1270400	alpha/beta hydrolase domain-containing protein 17B [Pyrus x bretschneideri, Prunus mume, Malus domestica];abhydrolase domain-containing protein FAM108C1-like [Fragaria vesca subsp. vesca];alpha/beta hydrolase domain-containing protein 17B isoform X1 [Vitis vinifera]	2.79971	2.21849	4.58312	3.15933
MD05G1224900	U3 small nucleolar RNA-associated protein 7-like [Malus domestica];hypothetical protein PRUPE_ppa019002mg, partial [Prunus persica];probable U3 small nucleolar RNA-associated protein 7 [Pyrus x bretschneideri]	6.44688	6.71005	6.92849	4.81344
MD13G1099000	GDSL esterase/lipase At5g14450-like [Pyrus x bretschneideri, Malus domestica];GDSL esterase/lipase At3g27950-like [Cicer arietinum];GDSL esterase/lipase [Medicago truncatula]	6.40349	7.28282	6.77611	6.43692
MD10G1075600	NA	6.33226	7.52743	6.56251	6.7227
MD09G1070400	dirigent protein 11-like [Pyrus x bretschneideri, Malus domestica];dirigent protein 1-like [Prunus mume];hypothetical protein PRUPE_ppa016125mg, partial [Prunus persica]	6.36323	6.25499	6.48538	7.53114
MD08G1212200	NA	6.54699	3.75793	6.78661	6.82886
MD15G1219800	protein trichome birefringence-like 16 [Pyrus x bretschneideri];protein trichome birefringence-like 16 isoform X2 [Pyrus x bretschneideri, Malus domestica];protein trichome birefringence-like 16 isoform X1 [Malus domestica]	6.47895	5.739	6.69247	6.02455
MD03G1180200	nucleobase-ascorbate transporter 2 [Solanum lycopersicum, Pyrus x bretschneideri, Cucumis melo, Malus domestica];LOW QUALITY PROTEIN: nucleobase-ascorbate transporter 2-like [Malus domestica];nucleobase-ascorbate transporter 2-like [Cucumis sativus]	5.41796	6.50913	5.58975	4.39207
MD01G1049500	NA	6.14364	9.61057	7.35538	8.4376
MD02G1043800	TMV resistance protein N-like [Pyrus x bretschneideri, Malus domestica];protein SUPPRESSOR OF npr1-1, CONSTITUTIVE 1-like [Pyrus x bretschneideri];TMV resistance protein N-like isoform X1 [Malus domestica]	3.42626	4.68198	5.28753	6.36964
MD01G1000200	amino-acid permease BAT1 homolog [Pyrus x bretschneideri, Prunus mume, Malus domestica];hypothetical protein PRUPE_ppa004166mg [Prunus persica];amino-acid permease BAT1-like isoform 2 [Fragaria vesca subsp. vesca]	6.11763	7.54933	8.46777	7.38391
MD00G1124700	LRR receptor-like serine/threonine-protein kinase GSO2 [Pyrus x bretschneideri];probable LRR receptor-like serine/threonine-protein kinase At4g08850 [Pyrus x bretschneideri, Prunus mume, Malus domestica];probable leucine-rich repeat receptor-like protein kinase At1g35710 [Pyrus x bretschneideri]	6.38589	3.31062	6.92783	6.96456
MD09G1089200	(R,S)-reticuline 7-O-methyltransferase-like [Pyrus x bretschneideri, Prunus mume, Malus domestica];LOW QUALITY PROTEIN: (R,S)-reticuline 7-O-methyltransferase-like [Pyrus x bretschneideri, Malus domestica];hypothetical protein PRUPE_ppa007776mg [Prunus persica]	6.39654	6.209	4.82617	7.66293
MD01G1063400	LRR receptor-like serine/threonine-protein kinase GSO1 [Pyrus x bretschneideri, Malus domestica];putative leucine-rich repeat receptor-like serine/threonine-protein kinase At2g24130 [Malus domestica];receptor-like protein 12 [Pyrus x bretschneideri]	6.45148	5.35208	5.97131	5.42573
MD00G1023600	probable LRR receptor-like serine/threonine-protein kinase At1g56130 [Pyrus x bretschneideri, Malus domestica];probable LRR receptor-like serine/threonine-protein kinase At1g56140 [Pyrus x bretschneideri];LOW QUALITY PROTEIN: uncharacterized protein LOC103325393 [Prunus mume]	2.68757	2.55789	2.88073	3.44555
MD09G1108100	glutamate receptor 3.4-like [Malus domestica];glutamate receptor 3.4-like isoform X1 [Pyrus x bretschneideri];glutamate receptor 3.4-like isoform X2 [Pyrus x bretschneideri]	6.50119	4.43025	6.12217	6.05081
MD00G1024800	protein ROOT HAIR DEFECTIVE 3 homolog 2-like [Pyrus x bretschneideri, Malus domestica];hypothetical protein PRUPE_ppa001419mg [Prunus persica];protein ROOT HAIR DEFECTIVE 3 homolog 2-like isoform X1 [Prunus mume]	6.06326	5.49799	7.81371	9.18287
MD12G1134000	uncharacterized protein LOC103414332 [Malus domestica];uncharacterized protein LOC103452105 [Malus domestica];uncharacterized protein LOC103408521 isoform X2 [Malus domestica]	6.16737	4.92147	6.15632	5.39544
MD10G1328900	non-specific lipid-transfer protein 8-like [Pyrus x bretschneideri, Malus domestica];non-specific lipid-transfer protein-like [Prunus mume];non-specific lipid-transfer protein AP10-like [Prunus mume]	6.2677	5.8102	7.48052	5.55511
MD02G1054400	TMV resistance protein N-like [Malus domestica];TMV resistance protein N-like isoform X1 [Pyrus x bretschneideri];TMV resistance protein N-like isoform X2 [Pyrus x bretschneideri]	4.50612	3.81254	5.37647	2.95205
MD07G1100800	uncharacterized protein LOC103428464 [Malus domestica];uncharacterized protein LOC103438990 [Malus domestica];uncharacterized protein LOC103331517 isoform X1 [Prunus mume]	6.30408	3.94228	3.67099	3.86017
MD06G1074100	3-ketoacyl-CoA thiolase 2, peroxisomal-like [Pyrus x bretschneideri];3-ketoacyl-CoA thiolase 2, peroxisomal [Prunus mume];hypothetical protein PRUPE_ppa005303mg [Prunus persica]	5.3193	4.97725	6.14406	7.13726
MD12G1089500	glucan endo-1,3-beta-glucosidase-like [Pyrus x bretschneideri, Prunus mume, Malus domestica, Fragaria vesca subsp. vesca];hypothetical protein PRUPE_ppa007999mg [Prunus persica];3-glucanase family protein [Populus trichocarpa]	5.84627	5.69477	6.37578	11.7431
MD02G1233500	uncharacterized protein LOC103937351 [Pyrus x bretschneideri];uncharacterized protein LOC103951667 [Pyrus x bretschneideri];uncharacterized protein LOC103331337 [Prunus mume]	6.38291	4.9856	6.50718	5.43824
MD15G1102000	uncharacterized protein LOC103957500 [Pyrus x bretschneideri];hypothetical protein PRUPE_ppa000948mg [Prunus persica];uncharacterized protein LOC103320134 isoform X1 [Prunus mume]	2.94053	3.17328	2.75177	2.19826
MD11G1016700	hypothetical protein SORBIDRAFT_07g003556, partial [Sorghum bicolor];uncharacterized protein LOC104892119 [Beta vulgaris subsp. vulgaris];uncharacterized protein LOC101776990, partial [Setaria italica]	3.45524	4.97197	5.11597	5.78303
MD08G1226200	separase [Prunus mume];hypothetical protein POPTR_0003s01610g [Populus trichocarpa];separase-like [Malus domestica]	6.08154	5.18603	6.9316	6.06992
MD05G1212000	LOW QUALITY PROTEIN: N-acetyltransferase 9-like protein [Malus domestica];uncharacterized protein LOC103414624 [Malus domestica];membrin-11-like [Pyrus x bretschneideri]	6.16066	7.02099	6.18875	5.84395
MD15G1443000	NA	3.49938	4.76291	3.77538	3.78838
MD09G1093200	protein TIC 20-IV, chloroplastic-like [Pyrus x bretschneideri, Malus domestica];protein TIC 20-IV, chloroplastic [Prunus mume];hypothetical protein PRUPE_ppa023163mg, partial [Prunus persica]	5.84503	2.75733	2.82409	3.63449
MD02G1050600	retinol dehydrogenase 11-like [Pyrus x bretschneideri];retinol dehydrogenase 12-like [Malus domestica];dehydrogenase/reductase SDR family member on chromosome X-like [Malus domestica]	6.15044	6.02176	5.97021	6.09509
MD12G1150700	delta-1-pyrroline-5-carboxylate synthase-like [Malus domestica];delta-1-pyrroline-5-carboxylate synthase-like isoform X2 [Pyrus x bretschneideri];delta-1-pyrroline-5-carboxylate synthase-like isoform X1 [Pyrus x bretschneideri]	6.12262	4.54312	5.37962	5.55715
MD03G1177600	NA	6.01301	6.53439	5.89408	6.0296
MD13G1160500	NA	2.01139	4.58633	2.27203	9.24626
MD05G1340100	cysteine-rich receptor-like protein kinase 10 isoform X1 [Malus domestica];cysteine-rich receptor-like protein kinase 10 isoform X3 [Malus domestica];cysteine-rich receptor-like protein kinase 10 isoform X2 [Malus domestica]	3.11212	5.47519	6.54809	6.98317
MD07G1245500	uncharacterized protein LOC103428539 [Malus domestica];uncharacterized protein LOC103953684 [Pyrus x bretschneideri];uncharacterized protein LOC103439578 [Malus domestica]	5.98171	5.49889	5.97596	5.9531
MD05G1118200	NA	2.21568	2.92392	3.80922	2.99702
MD16G1020300	probable peroxygenase 4 [Pyrus x bretschneideri, Prunus mume, Malus domestica];hypothetical protein PRUPE_ppa011722mg [Prunus persica];calcium binding family protein [Populus trichocarpa]	2.47216	3.72489	4.20575	2.469
MD11G1189000	glucan endo-1,3-beta-glucosidase-like [Pyrus x bretschneideri, Prunus mume, Malus domestica, Fragaria vesca subsp. vesca];hypothetical protein PRUPE_ppa007999mg [Prunus persica];3-glucanase family protein [Populus trichocarpa]	3.95798	5.97975	5.29672	9.08425
MD11G1019700	NA	4.96887	3.31533	4.17921	4.17567
MD17G1160000	LOW QUALITY PROTEIN: cycloartenol synthase-like [Malus domestica];cycloartenol synthase-like [Malus domestica];cycloartenol synthase [Prunus mume]	6.11879	5.08682	6.19112	5.50789
MD02G1317400	NA	6.00544	5.70719	5.83823	5.95474
MD17G1083300	protein TIC 20-IV, chloroplastic-like [Pyrus x bretschneideri, Malus domestica];protein TIC 20-IV, chloroplastic [Prunus mume];hypothetical protein PRUPE_ppa023163mg, partial [Prunus persica]	3.67893	4.39473	3.30582	3.78986
MD09G1078300	basic leucine zipper 63-like [Pyrus x bretschneideri, Malus domestica];ocs element-binding factor 1-like [Prunus mume];hypothetical protein PRUPE_ppa011644mg [Prunus persica]	3.03857	4.92623	3.78893	2.9899
MD11G1063300	uncharacterized protein LOC103412796 [Malus domestica];uncharacterized protein LOC103958963 [Pyrus x bretschneideri];uncharacterized protein LOC103447321 [Malus domestica]	3.27996	3.68579	3.28322	3.38027
MD00G1170700	probable LRR receptor-like serine/threonine-protein kinase At4g08850 [Pyrus x bretschneideri, Malus domestica];LRR receptor-like serine/threonine-protein kinase GSO2 [Pyrus x bretschneideri];probable leucine-rich repeat receptor-like protein kinase At1g35710 [Pyrus x bretschneideri]	2.37945	2.75503	4.97899	3.01892
MD16G1250200	uncharacterized protein LOC103453781 [Malus domestica];hypothetical protein PRUPE_ppa009484mg [Prunus persica];uncharacterized protein LOC103323666 [Prunus mume]	5.94578	5.55944	6.58795	5.48839
MD10G1130600	LOW QUALITY PROTEIN: GPI mannosyltransferase 1-like [Malus domestica];GPI mannosyltransferase 1-like [Pyrus x bretschneideri];GPI mannosyltransferase 1-like isoform X1 [Malus domestica]	3.08395	5.43308	3.17731	2.54794
MD05G1331300	G-type lectin S-receptor-like serine/threonine-protein kinase At1g61550 [Malus domestica];G-type lectin S-receptor-like serine/threonine-protein kinase At1g61550 isoform X1 [Pyrus x bretschneideri];uncharacterized protein LOC103426937 [Malus domestica]	5.86889	6.49974	6.03238	6.8465
MD03G1235500	uncharacterized protein LOC103427337 [Malus domestica];uncharacterized protein LOC103931537 [Pyrus x bretschneideri];uncharacterized protein LOC103933323 [Pyrus x bretschneideri]	4.77139	4.59087	3.2615	5.84291
MD06G1207600	uridine-cytidine kinase C-like isoform X2 [Pyrus x bretschneideri];uridine-cytidine kinase C-like [Malus domestica];uridine-cytidine kinase C-like isoform X1 [Pyrus x bretschneideri]	5.95379	5.92213	5.79507	5.93187
MD03G1233000	L-type lectin-domain containing receptor kinase IX.1-like [Pyrus x bretschneideri, Prunus mume, Malus domestica, Fragaria vesca subsp. vesca];hypothetical protein PRUPE_ppa018959mg, partial [Prunus persica];hypothetical protein PRUPE_ppa023993mg [Prunus persica]	5.67627	5.1797	6.7858	6.90978
MD07G1077900	probable pectinesterase/pectinesterase inhibitor 51 [Pyrus x bretschneideri, Malus domestica];LOW QUALITY PROTEIN: probable pectinesterase/pectinesterase inhibitor 51 [Malus domestica];hypothetical protein PRUPE_ppa003915mg [Prunus persica]	5.8266	2.87825	3.22913	5.98311
MD03G1073600	cytochrome P450 86A1 [Pyrus x bretschneideri, Prunus mume, Malus domestica];cytochrome P450 86A1-like [Malus domestica];hypothetical protein PRUPE_ppa020227mg, partial [Prunus persica]	5.58994	5.43234	7.76794	5.45354
MD01G1052700	short-chain dehydrogenase/reductase 2b-like [Malus domestica];(+)-neomenthol dehydrogenase-like [Malus domestica];(+)-neomenthol dehydrogenase-like isoform X1 [Malus domestica]	5.54982	2.21983	6.19016	6.06071
MD05G1136700	TMV resistance protein N-like [Pyrus x bretschneideri, Malus domestica];putative disease resistance protein At4g11170 [Pyrus x bretschneideri];TMV resistance protein N-like isoform X3 [Pyrus x bretschneideri]	2.56374	3.7602	2.66572	4.21093
MD06G1073900	3-ketoacyl-CoA thiolase 2, peroxisomal-like [Pyrus x bretschneideri, Malus domestica, Fragaria vesca subsp. vesca];3-ketoacyl-CoA thiolase 2, peroxisomal [Pyrus x bretschneideri, Prunus mume, Malus domestica];hypothetical protein PRUPE_ppa005303mg [Prunus persica]	5.9505	4.68841	5.80635	5.98709
MD03G1162500	polygalacturonase ADPG1 [Prunus mume];exo-poly-alpha-D-galacturonosidase-like [Fragaria vesca subsp. vesca];glycoside hydrolase family 28 family protein [Populus trichocarpa]	2.61524	6.35038	3.72222	2.02597
MD13G1004900	NA	5.72514	2.90448	3.8308	3.71507
MD00G1053600	NA	4.85691	6.06257	4.00831	6.47115
MD04G1041200	NA	5.69703	5.01633	6.56406	6.43688
MD14G1215500	NA	5.31301	3.97041	4.56562	5.27212
MD10G1030100	NA	5.35533	6.71284	6.22082	6.31949
MD03G1147200	40S ribosomal protein S25-like [Pyrus x bretschneideri];uncharacterized protein LOC103336955 [Prunus mume];uncharacterized protein LOC103401707 [Malus domestica]	5.97899	4.67509	4.42879	5.57201
MD12G1042700	putative phosphatidylglycerol/phosphatidylinositol transfer protein DDB_G0282179 [Pyrus x bretschneideri];phosphatidylglycerol/phosphatidylinositol transfer protein-like [Malus domestica];phosphatidylglycerol/phosphatidylinositol transfer protein [Prunus mume]	5.44119	6.57423	7.64392	5.12306
MD15G1053700	uncharacterized protein LOC103454662 [Malus domestica]	4.16921	3.14139	4.46684	2.19063
MD02G1008500	NA	4.81676	5.05384	4.86508	3.63769
MD17G1246800	tryptophan synthase alpha chain-like [Pyrus x bretschneideri, Prunus mume, Malus domestica];tryptophan synthase alpha chain-like, partial [Malus domestica];hypothetical protein PRUPE_ppa020184mg [Prunus persica]	5.36603	8.50281	8.02861	7.86461
MD06G1203200	protein SPIRAL1-like 3 [Pyrus x bretschneideri, Prunus mume, Malus domestica];hypothetical protein PRUPE_ppa013570mg [Prunus persica];SP1L, putative [Ricinus communis]	2.55449	2.27427	3.9326	3.62401
MD10G1134900	uncharacterized protein ycf39 [Pyrus x bretschneideri, Prunus mume];hypothetical protein PRUPE_ppa006565mg [Prunus persica];NAD(P)-binding Rossmann-fold superfamily protein [Theobroma cacao]	6.0967	4.31353	4.30269	5.15558
MD05G1065100	transcription factor bHLH63-like isoform X4 [Malus domestica];transcription factor bHLH63-like isoform X3 [Malus domestica];transcription factor bHLH63-like isoform X2 [Malus domestica]	5.72441	5.26506	5.66991	6.22851
MD17G1250000	thaumatin-like protein 1a [Pyrus x bretschneideri, Malus domestica];thaumatin-like protein 1 [Prunus mume];thaumatin-like protein 1b, partial [Pyrus x bretschneideri]	3.69795	3.32218	3.46286	3.76
MD07G1239700	uncharacterized protein LOC103953702 [Pyrus x bretschneideri];uncharacterized protein LOC103439567 [Malus domestica];uncharacterized protein LOC103439568 [Malus domestica]	2.50577	3.92431	3.11454	4.23717
MD14G1121200	uncharacterized protein LOC103943751 isoform X2 [Pyrus x bretschneideri];uncharacterized protein LOC103943751 isoform X1 [Pyrus x bretschneideri];WPP domain-associated protein-like [Malus domestica]	5.76102	4.93014	5.51601	6.30982
MD10G1040700	NA	5.95376	5.23528	4.79753	3.32689
MD10G1027900	citrate-binding protein-like [Citrus sinensis, Pyrus x bretschneideri, Prunus mume, Malus domestica, Fragaria vesca subsp. vesca];hypothetical protein PRUPE_ppa021371mg, partial [Prunus persica];hypothetical protein CICLE_v10003278mg [Citrus clementina]	5.50021	6.47832	6.02237	5.75532
MD09G1245800	beta-amyrin synthase-like [Pyrus x bretschneideri, Malus domestica];beta-Amyrin Synthase 1-like [Pyrus x bretschneideri];beta-amyrin synthase [Malus domestica]	4.61732	6.82946	7.19329	6.88822
MD01G1089800	caffeic acid 3-O-methyltransferase-like [Pyrus x bretschneideri, Malus domestica, Fragaria vesca subsp. vesca];caffeic acid 3-O-methyltransferase 1-like [Pyrus x bretschneideri];anthranilate N-methyltransferase-like [Pyrus x bretschneideri]	5.59666	4.06234	6.43926	5.53461
MD14G1059300	NA	5.50707	6.11441	6.3429	5.80245
MD16G1171200	NA	5.49225	2.70147	2.87248	4.42743
MD16G1219300	NA	5.58762	5.12918	6.3481	5.53911
MD00G1049200	aluminum-activated malate transporter 2-like [Pyrus x bretschneideri, Prunus mume, Malus domestica, Fragaria vesca subsp. vesca];uncharacterized protein LOC103401677 [Malus domestica];hypothetical protein PRUPE_ppa006760mg [Prunus persica]	5.23503	7.12549	9.2245	7.88466
MD05G1184000	LOW QUALITY PROTEIN: protein LOW PSII ACCUMULATION 1, chloroplastic-like [Malus domestica];protein LOW PSII ACCUMULATION 1, chloroplastic-like [Malus domestica];protein LOW PSII ACCUMULATION 1, chloroplastic [Malus domestica]	5.54354	4.69586	5.74118	3.04162
MD02G1117800	protein RKD5 [Pyrus x bretschneideri];protein RKD5-like [Malus domestica];uncharacterized protein LOC103431547 [Malus domestica]	4.58046	6.73144	6.91507	6.18899
MD06G1150800	NA	5.50696	6.05015	6.02557	5.6955
MD10G1313000	cysteine-rich receptor-like protein kinase 10 [Malus domestica];cysteine-rich receptor-like protein kinase 25 [Pyrus x bretschneideri];uncharacterized protein LOC103948280 [Pyrus x bretschneideri]	5.69281	5.18614	5.23609	4.83328
MD17G1144700	probable protein phosphatase 2C 42 [Vitis vinifera, Pyrus x bretschneideri, Prunus mume, Malus domestica];probable protein phosphatase 2C 42-like [Cicer arietinum, Glycine max, Fragaria vesca subsp. vesca];Pyruvate dehydrogenase phosphatase [Medicago truncatula]	5.31265	5.9046	6.3426	3.97384
MD03G1136400	NA	5.70309	3.68594	5.68287	5.42098
MD09G1055400	uncharacterized protein LOC103421504 [Malus domestica];uncharacterized protein LOC103418694 isoform X2 [Malus domestica];uncharacterized protein LOC103418694 isoform X1 [Malus domestica]	5.67647	5.37663	5.60459	4.86869
MD08G1020500	uncharacterized protein LOC103442315 [Malus domestica];uncharacterized protein LOC103420875 [Malus domestica];uncharacterized protein LOC103408503 [Malus domestica]	5.80809	3.90699	4.2921	5.08392
MD00G1059800	mediator of RNA polymerase II transcription subunit 9 [Prunus mume];mediator of RNA polymerase II transcription subunit 9-like [Pyrus x bretschneideri, Malus domestica, Fragaria vesca subsp. vesca];hypothetical protein L484_005108 [Morus notabilis]	5.95986	3.90865	5.3174	4.25209
MD01G1063200	polygalacturonase inhibitor 2-like [Pyrus x bretschneideri];receptor-like protein 12 [Pyrus x bretschneideri];probably inactive leucine-rich repeat receptor-like protein kinase At2g25790 [Pyrus x bretschneideri]	5.43786	4.79839	5.54005	4.12821
MD10G1028100	NA	5.40459	6.70236	7.23448	5.70845
MD13G1240800	20 kDa chaperonin, chloroplastic isoform X2 [Pyrus x bretschneideri];20 kDa chaperonin, chloroplastic isoform X1 [Pyrus x bretschneideri];20 kDa chaperonin, chloroplastic-like isoform X1 [Malus domestica]	5.49655	5.11674	6.13117	5.50601
MD01G1009700	ribonuclease P protein subunit p25-like protein isoform X1 [Pyrus x bretschneideri, Prunus mume];ribonuclease P protein subunit p25-like protein isoform X2 [Pyrus x bretschneideri, Prunus mume];ribonuclease P protein subunit p25-like protein-like [Fragaria vesca subsp. vesca]	5.28829	6.9932	6.84359	6.69364
MD11G1028200	DNA-damage-repair/toleration protein DRT100-like [Pyrus x bretschneideri, Malus domestica];DNA-damage-repair/toleration protein DRT100 [Prunus mume];hypothetical protein PRUPE_ppa007765mg [Prunus persica]	5.45416	4.43592	4.09663	6.24424
MD07G1197300	NA	5.44561	4.70202	6.30875	5.74903
MD02G1161800	salicylic acid-binding protein 2-like [Pyrus x bretschneideri, Prunus mume, Malus domestica];salicylic acid-binding protein 2-like isoform X1 [Pyrus x bretschneideri];hypothetical protein PRUPE_ppa015635mg, partial [Prunus persica]	5.25437	5.90407	6.48197	6.23132
MD13G1127100	protein TIFY 9 [Malus domestica];protein TIFY 9-like [Pyrus x bretschneideri];hypothetical protein PRUPE_ppa011173mg [Prunus persica]	3.47633	4.10048	4.5821	3.26691
MD11G1087000	NA	5.54801	5.15486	6.56807	6.02104
MD05G1361400	nudix hydrolase 2 isoform X3 [Pyrus x bretschneideri];nudix hydrolase 2 isoform X1 [Pyrus x bretschneideri];nudix hydrolase 2-like [Malus domestica]	2.79612	3.44222	3.73548	3.81879
MD11G1013100	DNA (cytosine-5)-methyltransferase CMT3-like isoform X1 [Pyrus x bretschneideri, Malus domestica];DNA (cytosine-5)-methyltransferase CMT3-like isoform X2 [Pyrus x bretschneideri, Malus domestica];DNA (cytosine-5)-methyltransferase CMT3-like [Pyrus x bretschneideri]	5.719	4.83005	5.00173	5.10186
MD10G1228100	NA	3.91246	3.14483	2.28521	3.77865
MD11G1106300	uncharacterized protein LOC103422732 isoform X2 [Malus domestica];inactive rhomboid protein 1-like isoform X1 [Malus domestica];rhomboid-like protease 2 isoform X1 [Pyrus x bretschneideri]	5.56225	5.64138	6.23192	5.8441
MD15G1290900	probable indole-3-acetic acid-amido synthetase GH3.1 [Pyrus x bretschneideri, Prunus mume, Malus domestica];hypothetical protein PRUPE_ppa003126mg [Prunus persica];probable indole-3-acetic acid-amido synthetase GH3.1-like [Fragaria vesca subsp. vesca]	3.05225	3.8693	4.2028	3.69941
MD13G1196700	LOW QUALITY PROTEIN: homeobox-leucine zipper protein HAT5-like [Malus domestica];homeobox-leucine zipper protein HAT5 [Malus domestica];homeobox-leucine zipper protein HAT5-like [Malus domestica]	5.3137	6.72322	4.72279	6.37473
MD09G1233400	protein trichome birefringence-like 43 isoform X1 [Malus domestica];protein trichome birefringence-like 43 [Pyrus x bretschneideri];hypothetical protein PRUPE_ppa014688mg [Prunus persica]	4.92297	7.57646	4.30848	7.32216
MD07G1101300	poly(rC)-binding protein 4-like [Glycine max, Prunus mume, Malus domestica];hypothetical protein PRUPE_ppa026309mg, partial [Prunus persica];hypothetical protein PHAVU_008G051300g [Phaseolus vulgaris]	5.19645	6.22956	5.94078	6.01724
MD16G1100200	GDSL esterase/lipase At3g26430-like [Prunus mume, Malus domestica];alpha-L-fucosidase 3-like [Pyrus x bretschneideri];hypothetical protein PRUPE_ppa026400mg, partial [Prunus persica]	3.46423	5.39067	5.3967	5.86157
MD17G1185300	NA	2.81722	3.24863	3.99925	4.2128
MD01G1115600	macrophage erythroblast attacher-like [Malus domestica];macrophage erythroblast attacher-like, partial [Malus domestica];macrophage erythroblast attacher isoform X2 [Prunus mume]	2.67981	2.68891	4.11162	3.92777
MD08G1112300	NA	5.25732	5.82006	5.11389	5.37902
MD03G1180100	NA	5.58906	3.69441	4.97741	5.24511
MD06G1008200	NA	5.36367	5.62243	5.98249	5.88871
MD08G1145200	U-box domain-containing protein 17-like [Malus domestica];U-box domain-containing protein 14-like [Pyrus x bretschneideri];U-box domain-containing protein 11-like [Malus domestica]	2.67135	5.27781	5.65276	2.95783
MD02G1120300	endochitinase-like [Pyrus x bretschneideri, Malus domestica];endochitinase-like precursor [Malus domestica];hypothetical protein PRUPE_ppa008859mg [Prunus persica]	5.19739	5.12821	4.36017	6.85039
MD04G1039700	probable LRR receptor-like serine/threonine-protein kinase At4g08850 [Pyrus x bretschneideri, Prunus mume, Malus domestica];LRR receptor-like serine/threonine-protein kinase GSO2 [Pyrus x bretschneideri];hypothetical protein PRUPE_ppa026760mg [Prunus persica]	5.40452	3.90942	5.59893	5.60956
MD07G1084300	endoglucanase 14-like [Pyrus x bretschneideri, Prunus mume, Malus domestica];hypothetical protein PRUPE_ppa021556mg, partial [Prunus persica];endoglucanase 15-like [Fragaria vesca subsp. vesca]	4.83631	7.82449	8.19007	7.13374
MD08G1143500	uncharacterized protein LOC103421253 [Malus domestica];tRNA (cytosine(38)-C(5))-methyltransferase-like [Citrus sinensis, Pyrus x bretschneideri, Malus domestica];hypothetical protein CICLE_v10008576mg [Citrus clementina]	5.15118	4.5672	5.26996	5.37428
MD10G1075000	3-ketoacyl-CoA synthase 4-like [Pyrus x bretschneideri, Prunus mume, Malus domestica, Fragaria vesca subsp. vesca];hypothetical protein PRUPE_ppa004500mg [Prunus persica];3-ketoacyl-CoA synthase 4 [Vitis vinifera]	4.19255	3.00857	3.41146	2.71648
MD03G1076600	NA	5.07021	5.86095	6.37392	6.18104
MD10G1046400	NA	5.19947	5.19298	4.57528	6.16971
MD00G1158400	NA	5.29408	5.81682	6.04428	5.38637
MD11G1086400	17.6 kDa class I heat shock protein [Pyrus x bretschneideri, Malus domestica];18.5 kDa class I heat shock protein-like [Prunus mume];hypothetical protein PRUPE_ppa013022mg [Prunus persica]	5.2264	4.57144	5.81612	5.34008
MD05G1203200	dentin sialophosphoprotein-like [Malus domestica];uncharacterized protein LOC103946017 isoform X2 [Pyrus x bretschneideri];uncharacterized protein LOC103946017 isoform X1 [Pyrus x bretschneideri]	2.14774	2.19459	3.40222	2.23536
MD11G1053300	uncharacterized protein LOC103424022 [Malus domestica];uncharacterized protein LOC103963361 [Pyrus x bretschneideri];uncharacterized protein LOC103447577 [Malus domestica]	5.09974	4.68525	5.99437	4.72573
MD11G1215000	NA	2.47871	3.12127	2.46728	3.48191
MD16G1024300	MLP-like protein 43 [Pyrus x bretschneideri, Prunus mume, Malus domestica];MLP-like protein 28-like [Fragaria vesca subsp. vesca];MLP-like protein 31 [Prunus mume]	5.69288	4.41082	4.03325	4.18842
MD11G1088100	NA	4.32628	2.02701	2.317	3.06065
MD16G1035500	E3 ubiquitin-protein ligase RHA2A-like [Pyrus x bretschneideri, Malus domestica];E3 ubiquitin-protein ligase RHA2A [Prunus mume];hypothetical protein PRUPE_ppa012394mg [Prunus persica]	4.52583	2.38742	3.91486	4.94249
MD00G1018700	beta-galactosidase [Malus domestica];hemoglobin-2-like isoform X2 [Pyrus x bretschneideri];hemoglobin-2-like isoform X1 [Pyrus x bretschneideri]	3.55805	4.49864	3.21191	4.3525
MD05G1213600	kinesin-like protein klpA [Pyrus x bretschneideri];kinesin KP1 [Malus domestica];kinesin-like protein KAR3 [Pyrus x bretschneideri]	2.73024	5.64706	3.41382	5.44452
MD13G1013200	putative Myb family transcription factor At1g14600 [Malus domestica];LOW QUALITY PROTEIN: putative Myb family transcription factor At1g14600 [Pyrus x bretschneideri];putative Myb family transcription factor At1g14600 isoform X2 [Malus domestica]	3.07815	4.80886	3.12519	4.04198
MD14G1072500	disease resistance protein RGA2-like [Pyrus x bretschneideri, Malus domestica];putative disease resistance protein RGA1 [Pyrus x bretschneideri];putative disease resistance protein RGA3 [Pyrus x bretschneideri]	2.46069	4.05177	2.95286	2.03244
MD10G1184100	myb-related protein Myb4 [Malus domestica];myb-related protein Myb4-like [Pyrus x bretschneideri, Malus domestica];hypothetical protein PRUPE_ppa021921mg [Prunus persica]	5.11483	4.91186	6.22842	4.9888
MD07G1054800	gibberellin 3-beta-dioxygenase 1-like [Pyrus x bretschneideri, Malus domestica];gibberellin 3-beta-dioxygenase 1 [Prunus mume];hypothetical protein PRUPE_ppa007336mg [Prunus persica]	4.87609	4.61694	3.09798	4.40886
MD07G1136800	protein PAIR1 [Malus domestica];protein PAIR1-like isoform X1 [Pyrus x bretschneideri];protein PAIR1-like isoform X2 [Pyrus x bretschneideri]	2.84251	3.60427	3.85602	2.94939
MD14G1087600	NA	5.28831	4.40896	4.49801	4.92876
MD05G1132100	NA	4.90426	4.58811	5.20141	5.5254
MD15G1059300	uncharacterized protein LOC103406975 [Malus domestica];uncharacterized protein LOC103944907 isoform X1 [Pyrus x bretschneideri];uncharacterized protein LOC103453954 [Malus domestica]	4.91946	6.45245	6.00187	5.14981
MD11G1045500	NA	3.60879	3.63458	3.30822	3.62974
MD17G1249300	G-type lectin S-receptor-like serine/threonine-protein kinase At1g61390 isoform X2 [Malus domestica];G-type lectin S-receptor-like serine/threonine-protein kinase At1g61500 isoform X1 [Malus domestica];G-type lectin S-receptor-like serine/threonine-protein kinase At1g61500 [Pyrus x bretschneideri]	4.86502	6.34972	5.98567	4.96926
MD03G1162600	ER membrane protein complex subunit 4-like [Pyrus x bretschneideri, Malus domestica];ER membrane protein complex subunit 4-like isoform X1 [Pyrus x bretschneideri];ER membrane protein complex subunit 4-like isoform X2 [Pyrus x bretschneideri]	5.05902	4.3091	4.74695	4.35756
MD08G1212300	uncharacterized protein LOC103930632 [Pyrus x bretschneideri]	4.63094	6.1234	5.00498	5.28556
MD14G1014200	uncharacterized protein LOC103449381 [Malus domestica];uncharacterized protein LOC103955161 [Pyrus x bretschneideri];uncharacterized protein LOC103339746 [Prunus mume]	2.3375	3.68526	2.11881	3.08641
MD08G1143600	tRNA (cytosine(38)-C(5))-methyltransferase-like [Pyrus x bretschneideri, Malus domestica];LOW QUALITY PROTEIN: DNA (cytosine-5)-methyltransferase [Malus domestica];LOW QUALITY PROTEIN: tRNA (cytosine(38)-C(5))-methyltransferase [Prunus mume]	4.76343	4.92302	5.14892	4.62082
MD04G1152200	GDSL esterase/lipase CPRD49-like isoform X1 [Pyrus x bretschneideri];GDSL esterase/lipase CPRD49-like [Malus domestica];GDSL esterase/lipase CPRD49-like isoform X2 [Pyrus x bretschneideri]	4.81886	5.42301	3.04665	6.46285
MD09G1055300	pectinesterase 31 [Pyrus x bretschneideri, Prunus mume, Malus domestica];LOW QUALITY PROTEIN: pectinesterase 31-like [Malus domestica];hypothetical protein PRUPE_ppa008873mg [Prunus persica]	4.43378	6.6336	5.23771	7.20015
MD08G1169000	NA	4.05363	3.59224	3.40068	3.17283
MD11G1088200	NA	5.02514	5.12363	4.98052	5.34173
MD06G1113700	short-chain dehydrogenase TIC 32, chloroplastic-like [Pyrus x bretschneideri, Malus domestica, Fragaria vesca subsp. vesca];hypothetical protein PRUPE_ppa008299mg [Prunus persica];short-chain dehydrogenase TIC 32, chloroplastic [Prunus mume]	4.41732	5.08681	5.20197	7.09044
MD00G1190700	putative laccase-9 [Pyrus x bretschneideri, Prunus mume];hypothetical protein PRUPE_ppa003489mg [Prunus persica];laccase-15-like [Prunus mume]	4.05026	3.43236	4.73546	4.90574
MD04G1165900	uncharacterized protein LOC103433704 [Malus domestica];hypothetical protein PRUPE_ppa022203mg [Prunus persica];sister chromatid cohesion 1 protein 1 [Prunus mume]	4.28042	3.88647	4.12603	4.74211
MD17G1167200	cytochrome P450 71A1-like [Pyrus x bretschneideri, Prunus mume, Malus domestica];hypothetical protein PRUPE_ppa004436mg [Prunus persica];flavonoid 3'-monooxygenase-like [Fragaria vesca subsp. vesca]	4.29264	7.05547	4.20252	11.2752
MD11G1049600	cytochrome P450 714C2-like [Pyrus x bretschneideri, Prunus mume, Malus domestica];hypothetical protein PRUPE_ppa004341mg [Prunus persica];hypothetical protein PRUPE_ppa004496mg [Prunus persica]	4.37788	4.96034	5.34261	6.23808
MD16G1153900	NA	4.7438	3.73009	4.06215	5.42981
MD01G1187000	disease resistance protein RPM1-like [Malus domestica];disease resistance protein RPM1-like isoform X1 [Pyrus x bretschneideri];disease resistance protein RPM1-like, partial [Pyrus x bretschneideri]	5.04393	4.25972	4.20591	4.60672
MD09G1143700	NA	2.29983	4.28721	5.21221	4.82074
MD04G1043500	probable transcription factor PosF21 [Prunus mume, Malus domestica];hypothetical protein PRUPE_ppa005999mg [Prunus persica];probable transcription factor PosF21-like [Citrus sinensis]	4.8853	3.93029	5.61182	5.28385
MD15G1040000	chorismate mutase 2 [Prunus mume, Malus domestica];chorismate mutase 2-like [Pyrus x bretschneideri];hypothetical protein PRUPE_ppa010333mg [Prunus persica]	2.17576	3.42848	2.50018	3.55294
MD13G1160800	hypothetical protein L484_004878 [Morus notabilis]	4.16508	5.48197	3.05636	9.99567
MD01G1055800	uncharacterized protein LOC103343014 [Prunus mume];hypothetical protein PRUPE_ppa021545mg [Prunus persica];hypothetical protein PRUPE_ppa011987mg [Prunus persica]	5.0378	4.10944	4.07281	5.03958
MD15G1164800	NA	4.53733	5.86856	5.95175	5.64507
MD11G1007100	DNA topoisomerase 2-like [Malus domestica];DNA topoisomerase 2 [Vitis vinifera];hypothetical protein CICLE_v10030505mg [Citrus clementina]	4.53716	5.28221	5.71516	5.57899
MD05G1332300	G-type lectin S-receptor-like serine/threonine-protein kinase At1g11410 [Malus domestica];G-type lectin S-receptor-like serine/threonine-protein kinase At1g11410 isoform X2 [Pyrus x bretschneideri];G-type lectin S-receptor-like serine/threonine-protein kinase At1g11410 isoform X1 [Pyrus x bretschneideri]	4.38925	2.55032	3.84371	5.68656
MD00G1103200	NA	4.16793	2.05047	3.16118	3.06852
MD08G1144600	NA	4.698	4.80521	4.4216	5.20404
MD05G1331400	G-type lectin S-receptor-like serine/threonine-protein kinase At1g61480 [Pyrus x bretschneideri];G-type lectin S-receptor-like serine/threonine-protein kinase SD1-29 [Prunus mume];G-type lectin S-receptor-like serine/threonine-protein kinase At1g61500 [Prunus mume]	4.89635	3.9179	4.66384	4.87343
MD07G1003400	vicianin hydrolase-like [Pyrus x bretschneideri];vicianin hydrolase-like isoform X1 [Prunus mume];hypothetical protein PRUPE_ppa004358mg [Prunus persica]	3.96482	3.69011	4.99419	5.83909
MD17G1246000	LOW QUALITY PROTEIN: cycloartenol synthase-like [Malus domestica];cycloartenol synthase-like [Pyrus x bretschneideri];hypothetical protein PRUPE_ppa001806mg [Prunus persica]	2.30272	2.40722	2.54165	2.36628
MD09G1130900	receptor-like protein 12 [Pyrus x bretschneideri, Malus domestica];receptor-like protein 12, partial [Pyrus x bretschneideri];LRR receptor-like serine/threonine-protein kinase GSO2 [Malus domestica]	4.61031	5.7211	3.51303	4.84507
MD16G1072500	vacuolar amino acid transporter 1-like [Pyrus x bretschneideri, Prunus mume, Malus domestica, Fragaria vesca subsp. vesca];hypothetical protein PRUPE_ppa006516mg [Prunus persica];hypothetical protein POPTR_0010s17610g [Populus trichocarpa]	4.77132	3.69457	4.6991	4.35576
MD00G1056800	microtubule-associated protein 70-5 [Malus domestica];microtubule-associated protein 70-5 isoform X2 [Pyrus x bretschneideri];microtubule-associated protein 70-5 isoform X1 [Pyrus x bretschneideri]	4.50128	4.05499	3.29859	4.96484
MD10G1038500	LOW QUALITY PROTEIN: uncharacterized protein LOC103400377 [Malus domestica];LOW QUALITY PROTEIN: programmed cell death protein 4 [Pyrus x bretschneideri];programmed cell death protein 4-like [Malus domestica]	4.71685	5.19088	4.96093	4.55028
MD02G1005600	cellulose synthase A catalytic subunit 7 [UDP-forming], UDP-forming]-like];LOW QUALITY PROTEIN: cellulose synthase A catalytic subunit 7 [UDP-forming]-like];hypothetical protein PRUPE_ppa000618mg [Prunus persica]	4.06058	5.43275	3.32253	4.303
MD07G1089200	NA	4.57303	4.10709	5.03428	5.59755
MD07G1258300	cleavage and polyadenylation specificity factor subunit 1 isoform X2 [Pyrus x bretschneideri];cleavage and polyadenylation specificity factor subunit 1 isoform X1 [Pyrus x bretschneideri];cleavage and polyadenylation specificity factor subunit 1-like isoform X2 [Malus domestica]	4.94232	3.95227	4.14895	5.03189
MD08G1143700	LOW QUALITY PROTEIN: DNA (cytosine-5)-methyltransferase [Malus domestica];tRNA (cytosine(38)-C(5))-methyltransferase-like [Pyrus x bretschneideri, Malus domestica];hypothetical protein PRUPE_ppa006956mg [Prunus persica]	3.79096	5.74248	5.03862	3.73457
MD04G1016800	NA	4.71972	4.26779	4.80395	4.44017
MD12G1080500	uncharacterized protein LOC103965058 [Pyrus x bretschneideri];uncharacterized protein LOC101310027 [Fragaria vesca subsp. vesca];uncharacterized protein LOC101245908 isoform X2 [Solanum lycopersicum]	4.41592	5.29764	5.70173	5.31592
MD00G1034700	uncharacterized protein LOC103424006 [Malus domestica]	4.688	4.28003	4.85539	4.82422
MD06G1171500	NA	3.11914	2.43426	3.69628	3.74783
MD06G1154500	LOW QUALITY PROTEIN: elongator complex protein 3-like [Malus domestica];elongator complex protein 3-like, partial [Malus domestica];hypothetical protein SELMODRAFT_417268 [Selaginella moellendorffii]	4.64839	4.80835	4.44023	4.55883
MD17G1175500	serine/threonine-protein kinase SRPK-like [Pyrus x bretschneideri, Malus domestica];SRSF protein kinase 1-like [Pyrus x bretschneideri];serine/threonine-protein kinase SRPK-like isoform X1 [Malus domestica]	2.55236	2.52004	3.90545	5.27458
MD08G1227700	NA	2.73595	4.69449	6.50729	4.12288
MD10G1072300	putative disease resistance protein At4g19050 isoform X1 [Malus domestica];putative disease resistance protein At4g19050 isoform X2 [Malus domestica];TMV resistance protein N-like [Pyrus x bretschneideri]	4.62474	5.02886	6.15046	4.61381
MD00G1066100	putative ribosomal RNA methyltransferase NOP2 [Pyrus x bretschneideri, Malus domestica];hypothetical protein PRUPE_ppa022478mg, partial [Prunus persica];putative ribosomal RNA methyltransferase nop2 [Prunus mume]	2.53131	4.52831	3.88396	2.19078
MD15G1198400	probable arginine--tRNA ligase, cytoplasmic isoform X3 [Pyrus x bretschneideri];arginine--tRNA ligase, cytoplasmic-like isoform X1 [Pyrus x bretschneideri];arginine--tRNA ligase, cytoplasmic-like isoform X2 [Pyrus x bretschneideri]	4.45331	5.02124	5.34576	5.51078
MD10G1035800	tryptophan aminotransferase-related protein 4-like [Pyrus x bretschneideri, Malus domestica];tryptophan aminotransferase-related protein 3-like [Malus domestica];hypothetical protein PRUPE_ppa005058mg [Prunus persica]	3.84422	5.58375	4.99572	12.2185
MD11G1014600	metal tolerance protein 4 [Pyrus x bretschneideri];metal tolerance protein 4 isoform X1 [Malus domestica];metal tolerance protein 4 isoform X2 [Malus domestica]	4.19569	4.58006	4.81944	4.54054
MD04G1235900	uncharacterized protein LOC103930352 [Pyrus x bretschneideri];uncharacterized protein LOC103451111 [Malus domestica];uncharacterized protein LOC103968105 isoform X1 [Pyrus x bretschneideri]	4.24158	5.2658	5.77678	2.57912
MD17G1084200	LOW QUALITY PROTEIN: uncharacterized protein LOC103329478 [Prunus mume];G-type lectin S-receptor-like serine/threonine-protein kinase At4g03230 [Malus domestica];receptor-like serine/threonine-protein kinase SD1-8 isoform X2 [Pyrus x bretschneideri]	4.10606	4.91567	6.15283	4.52373
MD03G1176600	origin recognition complex subunit 1-like [Pyrus x bretschneideri, Prunus mume, Malus domestica];hypothetical protein PRUPE_ppa016720mg [Prunus persica];LOW QUALITY PROTEIN: origin recognition complex subunit 1-like [Pyrus x bretschneideri]	3.80318	4.28534	3.79501	4.71655
MD13G1087600	uncharacterized protein LOC103451929 [Malus domestica];uncharacterized protein LOC103420872 [Malus domestica];uncharacterized protein LOC103930106 [Pyrus x bretschneideri]	4.05306	5.26525	7.04254	5.43388
MD01G1106600	uncharacterized protein LOC103420773 [Malus domestica];uncharacterized protein LOC103427699 [Malus domestica];uncharacterized protein LOC103327628 isoform X2 [Prunus mume]	4.48901	4.2586	5.44535	4.08793
MD04G1147900	BAHD acyltransferase DCR-like, partial [Pyrus x bretschneideri];uncharacterized acetyltransferase At3g50280-like [Pyrus x bretschneideri, Malus domestica];LOW QUALITY PROTEIN: BAHD acyltransferase DCR-like [Malus domestica]	2.57213	4.46123	2.7665	2.74376
MD02G1209700	lipid transfer protein EARLI 1-like, partial [Malus domestica];predicted protein [Arabidopsis lyrata subsp. lyrata];proline-rich extensin-like protein EPR1, partial [Camelina sativa]	3.86841	7.33942	6.26711	6.12854
MD00G1101600	nuclear transcription factor Y subunit B-1 [Arabidopsis thaliana];hypothetical protein CARUB_v10024251mg [Capsella rubella];hypothetical protein CICLE_v10012920mg [Citrus clementina]	4.12506	5.59423	4.06301	5.58578
MD04G1166000	NA	2.52808	5.27156	5.3132	3.67942
MD09G1160500	hypothetical protein PRUPE_ppa022671mg [Prunus persica];hypothetical protein L484_001138 [Morus notabilis];hypothetical protein CICLE_v10026904mg [Citrus clementina]	3.65474	8.29902	4.17136	9.84185
MD15G1170400	blue copper protein-like [Pyrus x bretschneideri, Malus domestica];hypothetical protein PRUPE_ppa009089mg [Prunus persica];Blue copper protein [Morus notabilis]	3.64642	6.12805	3.78727	9.22603
MD12G1113000	axoneme-associated protein mst101(2)-like [Malus domestica];uncharacterized protein LOC103965488 [Pyrus x bretschneideri];axoneme-associated protein mst101(2)-like isoform X1 [Malus domestica]	3.46329	2.62534	3.53384	3.20235
MD10G1028000	ubiquitin-40S ribosomal protein S27a-like [Malus domestica];Ubiquitin [Medicago truncatula];ubiquitin-40S ribosomal protein S27a-2-like [Camelina sativa]	2.90281	5.36008	4.49169	4.02473
MD14G1066900	hypothetical protein PRUPE_ppa000153mg [Prunus persica];DNA-directed RNA polymerase I subunit rpa1 [Prunus mume];DNA-directed RNA polymerase I subunit rpa1 isoform X1 [Pyrus x bretschneideri]	2.34449	2.99371	3.70364	2.37558
MD01G1089900	NA	4.18476	5.28147	3.51761	5.44619
MD07G1235700	probable LRR receptor-like serine/threonine-protein kinase At3g47570 [Pyrus x bretschneideri, Malus domestica];probable LRR receptor-like serine/threonine-protein kinase At3g47570 isoform X1 [Pyrus x bretschneideri];probable LRR receptor-like serine/threonine-protein kinase At3g47570 isoform X2 [Pyrus x bretschneideri]	2.1626	3.15435	3.36491	2.40809
MD00G1117400	eukaryotic translation initiation factor 2 subunit alpha-like [Musa acuminata subsp. malaccensis, Malus domestica, Beta vulgaris subsp. vulgaris];Eukaryotic translation initiation factor 2 alpha subunit [Medicago truncatula];Eukaryotic translation initiation factor 2 subunit 1 [Arabidopsis thaliana]	4.06512	5.57871	3.46873	4.4006
MD11G1016400	NA	3.82379	3.71077	6.66014	5.13159
MD08G1222000	uncharacterized protein At5g08430 [Prunus mume, Malus domestica];uncharacterized protein At5g08430-like [Pyrus x bretschneideri];hypothetical protein PRUPE_ppa025211mg, partial [Prunus persica]	3.47706	3.90151	2.852	3.38946
MD10G1014800	acyl-[acyl-carrier-protein] desaturase 6, chloroplastic-like [Pyrus x bretschneideri, Malus domestica, Fragaria vesca subsp. vesca];LOW QUALITY PROTEIN: acyl-[acyl-carrier-protein] desaturase 6, chloroplastic [Prunus mume];Acyl-[acyl-carrier-protein] desaturase 6 [Morus notabilis]	2.37736	3.90963	4.2675	5.94011
MD08G1122500	NA	4.01347	5.13476	4.6353	4.83981
MD02G1308900	protein EFR3 homolog A-like [Malus domestica];hypothetical protein PRUPE_ppa000649mg [Prunus persica];uncharacterized protein LOC103330592 [Prunus mume]	2.4238	3.90508	2.78964	3.16854
MD04G1238300	receptor-like protein kinase FERONIA [Pyrus x bretschneideri, Malus domestica];receptor-like protein kinase ANXUR2 [Pyrus x bretschneideri, Malus domestica];receptor-like protein kinase FERONIA-like [Solanum tuberosum]	2.66743	4.05865	2.06199	3.60186
MD13G1222600	3-isopropylmalate dehydratase large subunit-like [Pyrus x bretschneideri];3-isopropylmalate dehydratase-like [Fragaria vesca subsp. vesca];hypothetical protein PRUPE_ppa004448mg [Prunus persica]	4.19629	4.67043	5.32349	4.34211
MD11G1022500	uncharacterized protein LOC103954620 [Pyrus x bretschneideri];uncharacterized protein LOC103954644 [Pyrus x bretschneideri];uncharacterized protein LOC103963721 [Pyrus x bretschneideri]	2.14148	3.45717	3.67118	3.20551
MD03G1176100	NA	3.94604	5.36226	5.07568	4.44793
MD12G1238500	uncharacterized protein LOC103451019 [Malus domestica];uncharacterized protein LOC103954422 isoform X1 [Pyrus x bretschneideri];uncharacterized protein LOC103954422 isoform X2 [Pyrus x bretschneideri]	3.44043	4.03983	7.5685	8.47252
MD09G1055200	LOW QUALITY PROTEIN: pentatricopeptide repeat-containing protein At5g15340, mitochondrial [Malus domestica];pentatricopeptide repeat-containing protein At5g15340, mitochondrial [Pyrus x bretschneideri];pentatricopeptide repeat-containing protein At5g15340, mitochondrial-like [Malus domestica]	4.02653	4.0643	5.16636	4.50745
MD11G1214900	zinc finger CCCH domain-containing protein 20-like [Pyrus x bretschneideri];E3 ubiquitin-protein ligase RING1-like [Tarenaya hassleriana];hypothetical protein POPTR_0001s03880g [Populus trichocarpa]	2.18881	2.97347	3.7329	2.42246
MD16G1116200	geraniol 8-hydroxylase-like [Pyrus x bretschneideri, Prunus mume, Malus domestica];hypothetical protein PRUPE_ppa004617mg [Prunus persica];hypothetical protein PRUPE_ppa004639mg [Prunus persica]	3.75279	3.7588	5.82701	5.07159
MD11G1088000	NA	4.01385	4.24405	4.31131	3.89997
MD12G1259400	NA	3.86585	4.55419	5.57402	4.70797
MD16G1164300	probable pectinesterase/pectinesterase inhibitor 21 [Pyrus x bretschneideri, Prunus mume];hypothetical protein PRUPE_ppa025631mg [Prunus persica];putative pectinesterase/pectinesterase inhibitor 28 [Prunus mume]	3.78833	4.72518	4.58826	4.36784
MD07G1005700	protein LIM1-like [Pyrus x bretschneideri, Malus domestica];putative lipid-transfer protein DIR1-like [Glycine max];hypothetical protein PRUPE_ppa018509mg, partial [Prunus persica]	2.01867	6.94342	4.15898	6.97049
MD14G1137000	NA	2.13356	5.35261	2.65809	2.29069
MD02G1043700	rho guanine nucleotide exchange factor 8-like [Pyrus x bretschneideri];rho guanine nucleotide exchange factor 8 [Pyrus x bretschneideri, Malus domestica];rop guanine nucleotide exchange factor 9 [Prunus mume]	3.36195	3.92358	6.16864	5.61712

## Sheet: 598 downregulated PSYAGs
MDID	Desc	Log2 fold change 90D	Log2 fold change 120D	Log2 fold change 135D	Log2 fold change 150D
MD00G1115400	uncharacterized protein ECU03_1610-like [Malus domestica];late embryogenesis abundant protein, group 3-like isoform X1 [Pyrus x bretschneideri];embryonic protein DC-8-like [Malus domestica]	-3.98264	-2.58822	-2.99531	-3.206
MD06G1079100	4-coumarate--CoA ligase-like 10 [Malus domestica];hypothetical protein PRUPE_ppa004215mg [Prunus persica];4-coumarate--CoA ligase-like 10-like [Fragaria vesca subsp. vesca]	-6.82664	-3.24412	-3.10996	-4.06805
MD10G1321200	peroxidase 42-like [Pyrus x bretschneideri, Malus domestica];uncharacterized protein LOC103948174 precursor [Pyrus x bretschneideri];hypothetical protein PRUPE_ppa008503mg [Prunus persica]	-5.03517	-7.32379	-7.09407	-6.61834
MD11G1095300	ribulose bisphosphate carboxylase/oxygenase activase, chloroplastic-like [Pyrus x bretschneideri, Malus domestica];ribulose bisphosphate carboxylase/oxygenase activase, chloroplastic [Malus domestica];hypothetical protein PRUPE_ppa005137mg [Prunus persica]	-2.18512	-2.53966	-2.61283	-3.13803
MD15G1428700	ferredoxin-like [Pyrus x bretschneideri, Malus domestica];hypothetical protein PRUPE_ppa013058mg [Prunus persica];ferredoxin [Prunus mume]	-2.06215	-2.22576	-2.28634	-3.21591
MD13G1181700	endo-1,3;1,4-beta-D-glucanase-like [Pyrus x bretschneideri, Prunus mume, Malus domestica];hypothetical protein PRUPE_ppa010646mg [Prunus persica];hypothetical protein PRUPE_ppa010552mg [Prunus persica]	-6.82977	-7.52639	-6.27156	-6.52332
MD04G1064800	BON1-associated protein 1-like [Malus domestica];uncharacterized protein LOC103958488 [Pyrus x bretschneideri];hypothetical protein PRUPE_ppa010653mg [Prunus persica]	-2.62301	-2.70826	-2.67823	-2.56141
MD05G1257400	protein ROOT HAIR DEFECTIVE 3 homolog 2-like isoform X2 [Pyrus x bretschneideri];protein ROOT HAIR DEFECTIVE 3 homolog 2-like isoform X1 [Pyrus x bretschneideri];protein ROOT HAIR DEFECTIVE 3 homolog 2-like, partial [Malus domestica]	-3.41942	-3.84791	-3.34286	-3.72787
MD17G1231900	ketol-acid reductoisomerase, chloroplastic [Pyrus x bretschneideri, Malus domestica];ketol-acid reductoisomerase, chloroplastic-like [Pyrus x bretschneideri, Malus domestica];hypothetical protein PRUPE_ppa003271mg [Prunus persica]	-2.34521	-2.34954	-2.52154	-2.25321
MD09G1000800	glyceraldehyde-3-phosphate dehydrogenase A, chloroplastic [Pyrus x bretschneideri, Prunus mume, Malus domestica];glyceraldehyde-3-phosphate dehydrogenase A, chloroplastic isoform X1 [Pyrus x bretschneideri];hypothetical protein PRUPE_ppa006610mg [Prunus persica]	-3.56215	-3.01553	-4.0525	-4.60489
MD16G1009100	defensin Ec-AMP-D2-like [Nelumbo nucifera, Pyrus x bretschneideri, Prunus mume, Malus domestica];hypothetical protein PRUPE_ppa014246mg [Prunus persica];defensin-like protein 2-like [Fragaria vesca subsp. vesca]	-5.62864	-4.15236	-4.54099	-6.28924
MD01G1213600	ABC transporter C family member 10 [Malus domestica];ABC transporter C family member 10-like [Pyrus x bretschneideri];hypothetical protein PRUPE_ppa000197mg [Prunus persica]	-2.64822	-4.19629	-3.81289	-3.36123
MD09G1171500	uncharacterized protein LOC103429308 isoform X2 [Malus domestica];uncharacterized protein LOC103443619 isoform X1 [Malus domestica];uncharacterized protein LOC103429308 isoform X1 [Malus domestica]	-5.19811	-6.10652	-4.3185	-5.20441
MD17G1104300	NA	-3.97733	-2.35214	-3.21761	-3.69001
MD14G1151300	bidirectional sugar transporter N3 [Pyrus x bretschneideri];bidirectional sugar transporter SWEET14-like [Malus domestica];bidirectional sugar transporter N3-like [Malus domestica]	-4.68581	-2.49233	-3.32794	-2.75144
MD07G1006700	DNA-damage-repair/toleration protein DRT100 [Prunus mume, Malus domestica];DNA-damage-repair/toleration protein DRT100-like [Pyrus x bretschneideri, Malus domestica];hypothetical protein PRUPE_ppa007530mg [Prunus persica]	-3.22557	-3.82395	-4.73393	-3.84472
MD12G1182200	wound-induced protein 1-like [Malus domestica];wound-induced protein 1 [Pyrus x bretschneideri];hypothetical protein PRUPE_ppa013113mg [Prunus persica]	-6.80832	-9.05549	-9.73776	-6.69989
MD17G1244400	ribulose bisphosphate carboxylase small chain, chloroplastic isoform X1 [Malus domestica];ribulose bisphosphate carboxylase small chain, chloroplastic [Pyrus x bretschneideri, Malus domestica];ribulose bisphosphate carboxylase small chain, chloroplastic-like isoform X1 [Pyrus x bretschneideri]	-3.56971	-3.55153	-2.96541	-4.87904
MD12G1081200	uncharacterized protein LOC103414038 [Malus domestica]	-2.53419	-2.38512	-2.93169	-2.70886
MD10G1080100	putative polyol transporter 1 isoform X2 [Malus domestica];polyol transporter 5-like [Malus domestica];putative polyol transporter 1 [Pyrus x bretschneideri]	-3.82475	-2.20255	-3.19532	-2.27209
MD16G1117600	F-box/kelch-repeat protein At1g67480 [Pyrus x bretschneideri, Prunus mume, Malus domestica];F-box/kelch-repeat protein At1g67480-like [Pyrus x bretschneideri, Malus domestica];hypothetical protein PRUPE_ppa007034mg [Prunus persica]	-2.88214	-2.09011	-2.49957	-2.77279
MD01G1230400	L-type lectin-domain containing receptor kinase VIII.2-like [Pyrus x bretschneideri, Prunus mume, Malus domestica];hypothetical protein PRUPE_ppa002291mg [Prunus persica];probable L-type lectin-domain containing receptor kinase S.7-like [Fragaria vesca subsp. vesca]	-2.35911	-3.31462	-3.03964	-3.26683
MD13G1109400	vinorine synthase-like [Prunus mume, Malus domestica, Fragaria vesca subsp. vesca];salutaridinol 7-O-acetyltransferase-like [Malus domestica];Vinorine synthase [Morus notabilis]	-3.79904	-2.8195	-3.17585	-2.23071
MD17G1003500	glyceraldehyde-3-phosphate dehydrogenase A, chloroplastic [Pyrus x bretschneideri, Prunus mume, Malus domestica];glyceraldehyde-3-phosphate dehydrogenase A, chloroplastic isoform X1 [Pyrus x bretschneideri];hypothetical protein PRUPE_ppa006610mg [Prunus persica]	-2.30901	-2.26309	-4.11957	-3.97043
MD11G1030400	putative disease resistance RPP13-like protein 1 [Pyrus x bretschneideri, Malus domestica];putative disease resistance RPP13-like protein 1 isoform X1 [Pyrus x bretschneideri];putative disease resistance RPP13-like protein 1 isoform X2 [Pyrus x bretschneideri]	-3.83484	-2.85271	-3.22848	-3.14499
MD11G1065200	uncharacterized protein LOC103443689 [Malus domestica];uncharacterized protein LOC103403325 [Malus domestica];uncharacterized protein LOC103410364 [Malus domestica]	-3.13782	-4.38602	-4.65261	-4.25516
MD15G1278300	uncharacterized protein LOC103425099 [Malus domestica];uncharacterized protein LOC103956517 isoform X3 [Pyrus x bretschneideri];uncharacterized protein LOC103956517 isoform X2 [Pyrus x bretschneideri]	-3.50642	-3.19699	-3.6962	-3.52979
MD05G1151200	TMV resistance protein N-like [Pyrus x bretschneideri, Malus domestica];uncharacterized protein LOC103406792 [Malus domestica];TMV resistance protein N-like isoform X3 [Pyrus x bretschneideri]	-4.44711	-3.4002	-4.15337	-4.72749
MD00G1040000	fructose-bisphosphate aldolase 1, chloroplastic [Pyrus x bretschneideri, Prunus mume, Malus domestica];fructose-bisphosphate aldolase 1, chloroplastic-like [Pyrus x bretschneideri];hypothetical protein PRUPE_ppa006746mg [Prunus persica]	-2.21677	-2.71518	-2.24675	-2.70813
MD08G1027000	jasmonate O-methyltransferase-like [Pyrus x bretschneideri, Malus domestica];jasmonate O-methyltransferase-like isoform X2 [Malus domestica];jasmonate O-methyltransferase-like isoform X3 [Malus domestica]	-3.19949	-2.25713	-2.68307	-3.6882
MD02G1050800	1-aminocyclopropane-1-carboxylate oxidase homolog 3-like [Malus domestica];1-aminocyclopropane-1-carboxylate oxidase homolog 1-like [Pyrus x bretschneideri, Malus domestica];hypothetical protein PRUPE_ppa027196mg [Prunus persica]	-7.72877	-4.9795	-5.38042	-5.49122
MD05G1345900	uncharacterized protein LOC103434498 [Malus domestica]	-2.75922	-3.55726	-2.68273	-2.65744
MD13G1191300	photosystem I reaction center subunit II, chloroplastic-like [Pyrus x bretschneideri, Prunus mume, Malus domestica, Fragaria vesca subsp. vesca];photosystem I reaction center subunit II, chloroplastic [Nelumbo nucifera];hypothetical protein PRUPE_ppa022366mg [Prunus persica]	-2.27036	-3.03906	-2.19039	-3.8475
MD16G1211300	NA	-4.91019	-4.30472	-4.15849	-4.43142
MD00G1220300	1-aminocyclopropane-1-carboxylate oxidase homolog 3-like [Malus domestica];1-aminocyclopropane-1-carboxylate oxidase homolog 1-like [Malus domestica];1-aminocyclopropane-1-carboxylate oxidase homolog 1-like isoform X2 [Prunus mume]	-6.97541	-4.6561	-4.48352	-5.22842
MD15G1284500	zeaxanthin epoxidase, chloroplastic isoform X2 [Malus domestica];zeaxanthin epoxidase, chloroplastic isoform X1 [Malus domestica];zeaxanthin epoxidase, chloroplastic isoform X3 [Malus domestica]	-3.34686	-4.75402	-4.14821	-4.76197
MD02G1049800	aldehyde dehydrogenase family 2 member C4-like isoform X1 [Malus domestica];aldehyde dehydrogenase family 2 member C4-like [Pyrus x bretschneideri, Malus domestica];aldehyde dehydrogenase family 2 member C4 [Prunus mume]	-8.54882	-6.2856	-10.1247	-6.04418
MD06G1039700	probable methyltransferase PMT14 isoform X2 [Pyrus x bretschneideri];probable methyltransferase PMT14 isoform X1 [Pyrus x bretschneideri];probable methyltransferase PMT14 [Malus domestica]	-2.73735	-2.70319	-2.56642	-2.76764
MD12G1236000	cysteine synthase [Pyrus x bretschneideri, Malus domestica];cysteine synthase-like [Malus domestica];hypothetical protein PRUPE_ppa008600mg [Prunus persica]	-2.18149	-2.30485	-2.66241	-2.12427
MD08G1022400	protein WALLS ARE THIN 1-like [Malus domestica];protein WALLS ARE THIN 1 [Pyrus x bretschneideri, Malus domestica];hypothetical protein PRUPE_ppa006496mg [Prunus persica]	-6.07819	-4.44061	-4.45505	-4.55597
MD07G1057100	putative disease resistance RPP13-like protein 1 [Pyrus x bretschneideri, Malus domestica];putative disease resistance protein At3g14460 [Malus domestica];hypothetical protein PRUPE_ppa020745mg [Prunus persica]	-4.86282	-5.47965	-5.30749	-5.10903
MD16G1200000	early light-induced protein 1, chloroplastic-like [Pyrus x bretschneideri, Malus domestica];hypothetical protein PRUPE_ppa011739mg [Prunus persica];hypothetical protein PRUPE_ppa011747mg [Prunus persica]	-3.23647	-4.41503	-3.60488	-3.34781
MD11G1136800	homeobox-leucine zipper protein REVOLUTA-like [Malus domestica];homeobox-leucine zipper protein REVOLUTA [Pyrus x bretschneideri, Prunus mume];hypothetical protein PRUPE_ppa001378mg [Prunus persica]	-2.27338	-2.75679	-2.43795	-2.17365
MD11G1210800	glucan endo-1,3-beta-glucosidase 7-like [Pyrus x bretschneideri, Malus domestica];glucan endo-1,3-beta-glucosidase 14-like [Pyrus x bretschneideri];glucan endo-1,3-beta-glucosidase 14 [Malus domestica]	-3.90249	-5.53811	-4.2268	-3.45003
MD07G1019900	40S ribosomal protein S30 [Pyrus x bretschneideri, Malus domestica];40S ribosomal protein S30-like [Cicer arietinum, Cucumis sativus, Setaria italica, Fragaria vesca subsp. vesca];40S ribosomal protein S30-like isoform 2 [Cucumis sativus]	-4.71213	-3.40426	-4.24035	-4.57634
MD15G1103600	protein PHLOEM PROTEIN 2-LIKE A8-like [Pyrus x bretschneideri, Malus domestica];TMV resistance protein N-like [Malus domestica];uncharacterized protein LOC103957516 isoform X1 [Pyrus x bretschneideri]	-2.41589	-5.18157	-2.50664	-3.30884
MD09G1098300	cytochrome b6-f complex iron-sulfur subunit, chloroplastic-like [Pyrus x bretschneideri, Malus domestica];cytochrome b6-f complex iron-sulfur subunit, chloroplastic [Prunus mume, Malus domestica];hypothetical protein PRUPE_ppa011015mg [Prunus persica]	-2.39884	-3.76575	-3.24775	-3.8411
MD15G1114300	uncharacterized protein LOC103939444 [Pyrus x bretschneideri]	-2.79943	-2.34427	-2.22606	-3.14492
MD12G1191500	NA	-3.24817	-4.08788	-3.4203	-3.61949
MD05G1068800	polyol transporter 5-like [Pyrus x bretschneideri, Malus domestica];putative polyol transporter 1, partial [Malus domestica];hypothetical protein PRUPE_ppb008257mg [Prunus persica]	-4.99057	-4.82723	-4.73939	-4.62445
MD05G1216300	G-type lectin S-receptor-like serine/threonine-protein kinase At4g27290 [Pyrus x bretschneideri, Malus domestica];uncharacterized protein LOC103952043 [Pyrus x bretschneideri];G-type lectin S-receptor-like serine/threonine-protein kinase At4g27290 isoform X2 [Pyrus x bretschneideri]	-3.9001	-3.82009	-3.32691	-2.64542
MD05G1336000	putative F-box protein At1g50870 [Pyrus x bretschneideri];F-box protein At3g61340-like [Malus domestica];uncharacterized protein LOC103419647 [Malus domestica]	-5.38842	-4.84966	-3.45085	-3.40959
MD01G1028300	uncharacterized protein LOC103931922 isoform X1 [Pyrus x bretschneideri];uncharacterized protein LOC103932141 isoform X1 [Pyrus x bretschneideri];uncharacterized protein LOC103937895 isoform X1 [Pyrus x bretschneideri]	-3.32155	-4.0766	-4.32099	-4.08837
MD00G1120700	LOW QUALITY PROTEIN: probable microtubule-binding protein TANGLED [Prunus mume];probable microtubule-binding protein TANGLED [Malus domestica];mannosylglycoprotein endo-beta-mannosidase-like [Malus domestica]	-4.41201	-5.2733	-4.52354	-4.61716
MD05G1031100	26S protease regulatory subunit 6B homolog [Pyrus x bretschneideri, Cucumis melo, Prunus mume, Cucumis sativus, Malus domestica];hypothetical protein PRUPE_ppa006246mg [Prunus persica];LOW QUALITY PROTEIN: 26S protease regulatory subunit 6B homolog [Cucumis sativus]	-2.36551	-3.11113	-2.15699	-2.71784
MD10G1195700	peroxisomal (S)-2-hydroxy-acid oxidase-like [Malus domestica];peroxisomal (S)-2-hydroxy-acid oxidase [Pyrus x bretschneideri];peroxisomal (S)-2-hydroxy-acid oxidase-like isoform X1 [Pyrus x bretschneideri]	-3.36887	-2.84019	-3.08357	-3.17325
MD08G1162600	photosystem II 22 kDa protein, chloroplastic [Pyrus x bretschneideri, Prunus mume, Malus domestica];photosystem II 22 kDa protein, chloroplastic-like [Malus domestica, Fragaria vesca subsp. vesca];hypothetical protein PRUPE_ppa009763mg [Prunus persica]	-3.43764	-2.8225	-2.92054	-4.37819
MD07G1012100	geraniol 8-hydroxylase-like [Pyrus x bretschneideri, Prunus mume, Malus domestica];hypothetical protein PRUPE_ppa004617mg [Prunus persica];hypothetical protein PRUPE_ppa004639mg [Prunus persica]	-2.86298	-4.05586	-4.61223	-4.73961
MD05G1346600	uncharacterized protein LOC103434496 [Malus domestica]	-4.41055	-3.38935	-4.76463	-4.10881
MD08G1183900	monoacylglycerol lipase ABHD6 [Malus domestica];uncharacterized protein LOC103927158 [Pyrus x bretschneideri];uncharacterized protein LOC103927180 [Pyrus x bretschneideri]	-2.34365	-2.5657	-3.19322	-2.63581
MD08G1238200	serine carboxypeptidase-like 45 [Pyrus x bretschneideri];serine carboxypeptidase-like 45 isoform X1 [Pyrus x bretschneideri];serine carboxypeptidase-like 45 isoform X2 [Pyrus x bretschneideri]	-5.02482	-2.72966	-4.02497	-3.54617
MD15G1203500	1-aminocyclopropane-1-carboxylate synthase 7-like [Malus domestica];1-aminocyclopropane-1-carboxylate synthase 7 [Pyrus x bretschneideri];LOW QUALITY PROTEIN: 1-aminocyclopropane-1-carboxylate synthase 7-like, partial [Malus domestica]	-8.02539	-3.68625	-4.41946	-3.63131
MD14G1220000	NA	-2.16513	-2.02009	-2.32894	-2.49349
MD05G1052400	indole-3-acetic acid-induced protein ARG7-like [Pyrus x bretschneideri, Malus domestica];auxin-induced protein 15A-like [Pyrus x bretschneideri];hypothetical protein PRUPE_ppa013834mg [Prunus persica]	-2.77153	-2.38887	-2.91087	-2.83782
MD13G1269300	CASP-like protein POPTRDRAFT_578614 [Pyrus x bretschneideri, Prunus mume];hypothetical protein PRUPE_ppa014614mg, partial [Prunus persica];CASP-like protein 2C1 [Glycine max]	-3.0445	-5.39252	-4.0758	-5.04425
MD00G1024500	LOW QUALITY PROTEIN: uncharacterized protein LOC103325393 [Prunus mume];hypothetical protein PRUPE_ppa001152mg [Prunus persica];probable LRR receptor-like serine/threonine-protein kinase At1g56140 [Malus domestica]	-7.24759	-6.21384	-7.28625	-7.91061
MD16G1217700	LOW QUALITY PROTEIN: cryptochrome-1-like [Malus domestica];cryptochrome-1-like isoform X4 [Malus domestica];cryptochrome-1-like isoform X3 [Malus domestica]	-3.50393	-4.25014	-2.90157	-3.45166
MD14G1070400	disease resistance protein RGA2-like [Pyrus x bretschneideri, Malus domestica];putative disease resistance protein RGA3 [Pyrus x bretschneideri, Malus domestica];putative disease resistance protein RGA1 [Pyrus x bretschneideri]	-3.03212	-2.9183	-2.9588	-2.07498
MD05G1236200	putative cyclin-B3-1 isoform X1 [Pyrus x bretschneideri, Malus domestica];putative cyclin-B3-1 isoform X3 [Malus domestica];putative cyclin-B3-1 isoform X2 [Malus domestica]	-4.125	-5.71431	-5.64231	-4.37905
MD10G1080000	putative polyol transporter 1 [Pyrus x bretschneideri, Malus domestica];polyol transporter 5-like [Malus domestica];putative polyol transporter 1 isoform X2 [Malus domestica]	-6.46574	-4.45404	-4.85221	-3.97191
MD05G1095400	receptor-like protein 12 [Pyrus x bretschneideri, Prunus mume, Malus domestica];LOW QUALITY PROTEIN: receptor-like protein 12 [Malus domestica];probable LRR receptor-like serine/threonine-protein kinase At1g34110 [Prunus mume]	-6.89205	-7.11402	-8.95294	-5.94268
MD08G1018200	TMV resistance protein N-like [Pyrus x bretschneideri];protein SUPPRESSOR OF npr1-1, CONSTITUTIVE 1-like [Malus domestica];uncharacterized protein LOC103428615 [Malus domestica]	-3.41765	-3.58051	-3.51594	-4.18398
MD02G1274400	uncharacterized protein LOC103429413 isoform X3 [Malus domestica];uncharacterized protein LOC103429413 isoform X1 [Malus domestica];uncharacterized protein LOC103429413 isoform X2 [Malus domestica]	-3.90667	-3.59042	-3.8379	-3.99799
MD15G1076400	putative receptor protein kinase ZmPK1 [Pyrus x bretschneideri, Prunus mume, Malus domestica];hypothetical protein PRUPE_ppa001576mg [Prunus persica];putative receptor protein kinase ZmPK1-like [Fragaria vesca subsp. vesca]	-4.91713	-4.05061	-4.21064	-5.72723
MD10G1321500	ATP synthase gamma chain, chloroplastic [Pyrus x bretschneideri, Prunus mume, Malus domestica];ATP synthase gamma chain, chloroplastic-like [Pyrus x bretschneideri, Malus domestica];hypothetical protein PRUPE_ppa007263mg [Prunus persica]	-2.32732	-2.12638	-3.52358	-3.62758
MD05G1125500	NA	-2.34869	-3.13499	-2.55794	-2.51137
MD05G1024500	trihelix transcription factor GT-2-like [Pyrus x bretschneideri, Prunus mume, Malus domestica, Fragaria vesca subsp. vesca];hypothetical protein PRUPE_ppa021097mg [Prunus persica];hypothetical protein POPTR_0002s06900g [Populus trichocarpa]	-2.21444	-2.83005	-2.96843	-3.50867
MD05G1286900	hypothetical protein PRUPE_ppa009139mg [Prunus persica];uncharacterized protein ycf23-like [Fragaria vesca subsp. vesca];hypothetical protein L484_021704 [Morus notabilis]	-4.37752	-3.48585	-4.20534	-4.05578
MD02G1128700	lysosomal alpha-mannosidase-like [Malus domestica];lysosomal alpha-mannosidase-like isoform X1 [Pyrus x bretschneideri];lysosomal alpha-mannosidase-like isoform X2 [Pyrus x bretschneideri]	-4.17747	-2.72544	-3.94874	-2.61692
MD15G1348200	photosystem II 22 kDa protein, chloroplastic-like [Malus domestica, Fragaria vesca subsp. vesca];photosystem II 22 kDa protein, chloroplastic [Prunus mume];hypothetical protein PRUPE_ppa009763mg [Prunus persica]	-4.08847	-3.43928	-4.64133	-4.90289
MD17G1253500	LOW QUALITY PROTEIN: transcriptional activator DEMETER-like [Pyrus x bretschneideri];transcriptional activator DEMETER-like [Pyrus x bretschneideri, Malus domestica];transcriptional activator DEMETER-like isoform X2 [Prunus mume]	-2.85309	-3.27286	-3.08547	-3.12472
MD15G1116400	coiled-coil domain-containing protein 93-like [Malus domestica];coiled-coil domain-containing protein 93 homolog [Pyrus x bretschneideri];coiled-coil domain-containing protein 93 homolog isoform X1 [Malus domestica]	-3.41419	-2.79161	-2.64975	-2.79358
MD07G1069200	NA	-4.32629	-5.46231	-7.01755	-5.20108
MD15G1240100	NA	-5.89236	-5.85306	-4.72784	-5.53798
MD05G1137400	TMV resistance protein N-like [Pyrus x bretschneideri, Malus domestica];TMV resistance protein N-like isoform X1 [Pyrus x bretschneideri];TMV resistance protein N-like isoform X3 [Pyrus x bretschneideri]	-8.56774	-7.06998	-6.33048	-5.92162
MD08G1217500	serine/threonine-protein kinase-like protein CCR4 [Pyrus x bretschneideri, Malus domestica];hypothetical protein PRUPE_ppa021909mg [Prunus persica];serine/threonine-protein kinase-like protein CCR4-like [Fragaria vesca subsp. vesca]	-6.73601	-6.5043	-7.18312	-6.58389
MD00G1124400	LOW QUALITY PROTEIN: LRR receptor-like serine/threonine-protein kinase GSO1 [Malus domestica];probable E3 ubiquitin-protein ligase ARI7 [Pyrus x bretschneideri, Malus domestica];probable E3 ubiquitin-protein ligase ARI7 isoform X2 [Prunus mume]	-4.6011	-5.67709	-7.38729	-5.78665
MD17G1122000	hypothetical protein CICLE_v10026647mg [Citrus clementina];V-type proton ATPase 16 kDa proteolipid subunit-like [Cucumis melo, Malus domestica];Vacuolar H+-pumping ATPase 16 kDa proteolipid subunit 4 isoform 2, partial [Theobroma cacao]	-4.78962	-4.29594	-3.67655	-4.54329
MD16G1217800	LOW QUALITY PROTEIN: cryptochrome-1-like [Malus domestica];cryptochrome-1-like isoform X3 [Pyrus x bretschneideri];cryptochrome-1-like isoform X1 [Pyrus x bretschneideri]	-3.15209	-5.39935	-3.95557	-3.17694
MD17G1104400	NA	-3.75893	-3.52543	-3.20701	-3.61643
MD10G1018900	TMV resistance protein N-like [Pyrus x bretschneideri, Malus domestica];TMV resistance protein N-like, partial [Pyrus x bretschneideri];hypothetical protein PRUPE_ppa020280mg [Prunus persica]	-5.65156	-4.90556	-7.36037	-5.51701
MD14G1170300	high-affinity nitrate transporter 3.2-like [Pyrus x bretschneideri, Malus domestica];high-affinity nitrate transporter 3.2 [Pyrus x bretschneideri, Malus domestica];high-affinity nitrate transporter 3.1 [Prunus mume]	-2.94634	-2.08356	-2.63737	-2.37889
MD06G1006500	glyceraldehyde-3-phosphate dehydrogenase B, chloroplastic [Pyrus x bretschneideri, Malus domestica];glyceraldehyde-3-phosphate dehydrogenase B, chloroplastic-like isoform X1 [Pyrus x bretschneideri];glyceraldehyde-3-phosphate dehydrogenase B, chloroplastic-like isoform X2 [Pyrus x bretschneideri]	-3.14225	-2.55368	-3.80492	-4.64248
MD02G1051200	TMV resistance protein N-like isoform X1 [Pyrus x bretschneideri];TMV resistance protein N-like [Malus domestica];TMV resistance protein N-like isoform X2 [Pyrus x bretschneideri]	-3.30789	-2.09509	-3.77881	-3.25834
MD05G1135800	protein SUPPRESSOR OF npr1-1, CONSTITUTIVE 1-like [Pyrus x bretschneideri, Malus domestica];TMV resistance protein N-like [Pyrus x bretschneideri, Malus domestica];TMV resistance protein N-like isoform X1 [Pyrus x bretschneideri]	-4.5149	-6.02507	-4.20991	-3.48881
MD00G1097000	uncharacterized protein LOC103964100 [Pyrus x bretschneideri]	-6.34754	-7.1523	-6.41287	-5.59191
MD15G1093400	F-box/LRR-repeat protein 2-like [Malus domestica];F-box/LRR-repeat protein 7-like [Pyrus x bretschneideri];F-box/LRR-repeat protein 4-like [Malus domestica]	-3.41486	-2.68949	-3.0831	-3.33804
MD01G1137900	ribulose bisphosphate carboxylase/oxygenase activase, chloroplastic isoform X1 [Pyrus x bretschneideri];LOW QUALITY PROTEIN: ribulose bisphosphate carboxylase/oxygenase activase, chloroplastic-like [Malus domestica];ribulose bisphosphate carboxylase/oxygenase activase, chloroplastic [Malus domestica]	-2.67983	-3.88494	-2.63587	-3.24848
MD10G1325900	uncharacterized protein LOC103446745 [Malus domestica];uncharacterized protein LOC103948211 isoform X1 [Pyrus x bretschneideri];uncharacterized protein LOC103948097 [Pyrus x bretschneideri]	-3.68239	-2.92909	-3.36704	-3.60596
MD05G1333900	LOW QUALITY PROTEIN: probable threonine--tRNA ligase, cytoplasmic [Malus domestica];LOW QUALITY PROTEIN: threonine--tRNA ligase, mitochondrial-like [Malus domestica];uncharacterized protein LOC103423248 [Malus domestica]	-3.88113	-3.39682	-3.01196	-3.66287
MD05G1211800	uncharacterized protein LOC103424018 [Malus domestica];uncharacterized protein LOC103422277 isoform X1 [Malus domestica];uncharacterized protein LOC103942063 [Pyrus x bretschneideri]	-3.77998	-3.14502	-2.68421	-2.55118
MD13G1109300	vinorine synthase-like [Glycine max, Prunus mume, Malus domestica, Eucalyptus grandis];transferase family protein [Populus trichocarpa];Salutaridinol 7-O-acetyltransferase, putative [Ricinus communis]	-9.49832	-8.78712	-7.39893	-7.94625
MD09G1084900	uncharacterized protein LOC103442501 [Malus domestica];uncharacterized protein LOC103947806 [Pyrus x bretschneideri];uncharacterized protein LOC103404708 [Malus domestica]	-2.31322	-3.22747	-3.09578	-3.29866
MD02G1042000	TMV resistance protein N-like [Pyrus x bretschneideri, Malus domestica];TMV resistance protein N-like isoform X1 [Malus domestica];TMV resistance protein N-like isoform X2 [Malus domestica]	-7.80933	-6.46054	-8.10845	-6.3037
MD16G1208700	uncharacterized protein LOC103939431 isoform X1 [Pyrus x bretschneideri];uncharacterized protein LOC103967246 [Pyrus x bretschneideri];uncharacterized protein LOC103939431 isoform X2 [Pyrus x bretschneideri]	-3.04544	-3.70069	-2.50048	-3.1935
MD15G1075400	cytochrome P450 81D11-like [Malus domestica];cytochrome P450 81D1-like [Malus domestica];uncharacterized protein LOC103945350 [Pyrus x bretschneideri]	-3.33014	-3.18728	-3.06975	-2.14622
MD15G1256000	uncharacterized protein LOC103417687 [Malus domestica];uncharacterized protein LOC104100193 [Nicotiana tomentosiformis];uncharacterized protein LOC104245193, partial [Nicotiana sylvestris]	-2.32501	-2.14641	-3.25646	-2.82278
MD01G1032400	epoxide hydrolase 3-like [Pyrus x bretschneideri, Malus domestica];epoxide hydrolase 3 [Prunus mume];hypothetical protein PRUPE_ppa008883mg [Prunus persica]	-5.60412	-3.29479	-3.88205	-3.1984
MD07G1015800	uncharacterized protein LOC103438408 isoform X1 [Malus domestica];uncharacterized protein LOC103438408 isoform X3 [Malus domestica];uncharacterized protein LOC103438408 isoform X2 [Malus domestica]	-4.32642	-4.65542	-3.40593	-4.03059
MD10G1160300	NA	-2.32728	-2.52251	-3.16534	-2.46879
MD14G1076400	NA	-3.86223	-4.08588	-3.24759	-2.96224
MD08G1162200	chlorophyllide a oxygenase, chloroplastic [Pyrus x bretschneideri, Prunus mume, Malus domestica];chlorophyllide a oxygenase, chloroplastic-like [Malus domestica];hypothetical protein PRUPE_ppa002555mg [Prunus persica]	-2.17171	-3.01124	-3.28755	-2.41381
MD11G1283400	uncharacterized protein LOC103957226 [Pyrus x bretschneideri];uncharacterized protein LOC103449050, partial [Malus domestica];uncharacterized protein LOC103432422 [Malus domestica]	-3.25378	-5.12309	-3.13402	-3.33003
MD11G1110600	putative E3 ubiquitin-protein ligase XBAT31 [Pyrus x bretschneideri, Prunus mume, Malus domestica];hypothetical protein PRUPE_ppa005750mg [Prunus persica];Putative E3 ubiquitin-protein ligase XBAT31 [Morus notabilis]	-3.47918	-3.71336	-3.5739	-2.73557
MD06G1039600	probable methyltransferase PMT14 [Malus domestica];probable methyltransferase PMT14 isoform X2 [Pyrus x bretschneideri];probable methyltransferase PMT14 isoform X1 [Pyrus x bretschneideri]	-2.89164	-3.02525	-2.97415	-2.7367
MD02G1053200	1-aminocyclopropane-1-carboxylate oxidase homolog 3-like [Malus domestica];1-aminocyclopropane-1-carboxylate oxidase homolog 1-like [Malus domestica];hypothetical protein PRUPE_ppa027196mg [Prunus persica]	-10.5495	-7.49364	-6.40303	-5.25868
MD07G1023800	NA	-5.00916	-5.34729	-3.43474	-2.24747
MD17G1191200	photosystem I reaction center subunit VI-2, chloroplastic-like [Pyrus x bretschneideri, Malus domestica];photosystem I reaction center subunit VI-2, chloroplastic [Pyrus x bretschneideri];photosystem I reaction center subunit VI, chloroplastic [Prunus mume]	-2.43491	-3.76581	-2.34039	-3.06358
MD01G1195800	uncharacterized protein LOC103440166 [Malus domestica];uncharacterized protein LOC103933309 [Pyrus x bretschneideri];hypothetical protein PRUPE_ppa015240mg [Prunus persica]	-3.62328	-2.38801	-2.90196	-3.57058
MD06G1079400	GRIP domain-containing protein RUD3-like isoform X2 [Malus domestica];uncharacterized protein LOC103410202 isoform X1 [Malus domestica];uncharacterized protein LOC103429699 [Malus domestica]	-10.2645	-6.44059	-9.32328	-8.75365
MD05G1162100	topless-related protein 4-like [Pyrus x bretschneideri, Prunus mume, Malus domestica];AP2-like ethylene-responsive transcription factor AIL1 [Malus domestica];hypothetical protein PRUPE_ppa000492mg [Prunus persica]	-4.20917	-4.21034	-4.2378	-4.62219
MD17G1223300	uncharacterized protein LOC103405575 isoform X2 [Malus domestica];uncharacterized LOC103945360 [Pyrus x bretschneideri];uncharacterized protein LOC103405575 isoform X1 [Malus domestica]	-2.00213	-2.21721	-3.45917	-3.21109
MD03G1200300	uncharacterized protein LOC103441902 [Malus domestica];uncharacterized protein LOC103941331 [Pyrus x bretschneideri];uncharacterized protein LOC103941330 [Pyrus x bretschneideri]	-6.37342	-5.29668	-5.4966	-5.52973
MD02G1053000	3-hydroxyisobutyryl-CoA hydrolase-like protein 3, mitochondrial [Malus domestica];3-hydroxyisobutyryl-CoA hydrolase-like protein [Medicago truncatula];LOW QUALITY PROTEIN: 3-hydroxyisobutyryl-CoA hydrolase-like protein 3, mitochondrial [Malus domestica]	-2.05564	-2.60225	-2.12925	-2.3245
MD10G1053600	DNA ligase 1-like [Malus domestica];uncharacterized protein LOC103961201 [Pyrus x bretschneideri];uncharacterized protein LOC103435860 isoform X2 [Malus domestica]	-7.17723	-7.35331	-6.84474	-8.39651
MD17G1245100	uncharacterized protein LOC103408219 [Malus domestica];uncharacterized protein LOC103453668 [Malus domestica];uncharacterized protein LOC103424059 [Malus domestica]	-6.35089	-4.6202	-5.64482	-5.56244
MD12G1165400	chlorophyll a-b binding protein CP29.1, chloroplastic-like [Pyrus x bretschneideri, Malus domestica];chlorophyll a-b binding protein CP29.1, chloroplastic [Pyrus x bretschneideri];chlorophyll a-b binding protein CP29.2, chloroplastic [Prunus mume]	-2.65194	-3.41405	-5.3308	-4.79086
MD12G1128400	thioredoxin-like protein AAED1, chloroplastic [Pyrus x bretschneideri, Cucumis melo, Prunus mume];thioredoxin-like protein AAED1, chloroplastic-like [Cucumis sativus, Fragaria vesca subsp. vesca];hypothetical protein PRUPE_ppa020577mg, partial [Prunus persica]	-4.62865	-3.42573	-4.89382	-4.56709
MD15G1268400	hypothetical protein PRUPE_ppa016097mg [Prunus persica];uncharacterized protein LOC103450892 [Malus domestica];uncharacterized protein LOC103927134 [Pyrus x bretschneideri]	-2.92704	-2.72061	-2.34724	-2.32832
MD14G1223300	uncharacterized protein LOC103424584 [Malus domestica];uncharacterized protein LOC103415312 [Malus domestica];uncharacterized protein LOC103929811 [Pyrus x bretschneideri]	-2.90397	-3.04915	-2.62932	-2.91683
MD02G1311400	uncharacterized protein LOC103411317 [Malus domestica];uncharacterized protein LOC103954858 isoform X1 [Pyrus x bretschneideri];uncharacterized protein LOC103954858 isoform X2 [Pyrus x bretschneideri]	-9.73134	-6.81457	-5.87027	-4.99594
MD06G1022100	uncharacterized protein LOC103436831 [Malus domestica];uncharacterized protein LOC103934719 [Pyrus x bretschneideri];uncharacterized protein LOC103961008 [Pyrus x bretschneideri]	-2.39205	-2.75374	-2.93489	-2.13146
MD05G1024900	disease resistance protein RPM1-like [Pyrus x bretschneideri, Prunus mume, Malus domestica];hypothetical protein PRUPE_ppa018814mg [Prunus persica];hypothetical protein PRUPE_ppa016569mg [Prunus persica]	-3.36897	-3.26613	-2.12693	-2.67105
MD12G1249900	NA	-2.76734	-3.503	-3.85432	-3.23979
MD02G1275800	NA	-3.53287	-4.91588	-4.3331	-6.19944
MD10G1153100	dCTP pyrophosphatase 1-like [Vitis vinifera, Pyrus x bretschneideri, Malus domestica, Fragaria vesca subsp. vesca];hypothetical protein L484_015842 [Morus notabilis];hypothetical protein POPTR_0002s25150g [Populus trichocarpa]	-6.97615	-3.46874	-3.54838	-3.42097
MD10G1129900	mechanosensitive ion channel protein 6 [Malus domestica];mechanosensitive ion channel protein 6-like [Pyrus x bretschneideri, Malus domestica];hypothetical protein PRUPE_ppa001020mg [Prunus persica]	-9.55234	-7.53406	-5.46192	-6.60314
MD11G1083100	cytosolic enolase 3-like [Pyrus x bretschneideri];cytosolic enolase 3 [Malus domestica];hypothetical protein PRUPE_ppa005134mg [Prunus persica]	-4.56442	-4.49828	-3.1468	-3.85569
MD11G1062300	UDP-glycosyltransferase 87A1-like [Malus domestica];UDP-glycosyltransferase 87A1-like isoform X1 [Malus domestica];UDP-glycosyltransferase 87A2-like isoform X2 [Malus domestica]	-2.23819	-2.69926	-3.65092	-2.06676
MD17G1253100	NA	-9.55851	-7.03573	-8.69201	-6.56428
MD05G1070700	NA	-9.50765	-8.34362	-7.43751	-8.71265
MD09G1021500	probable methyltransferase PMT9 [Pyrus x bretschneideri, Prunus mume, Malus domestica];hypothetical protein PRUPE_ppa002968mg [Prunus persica];putative methyltransferase PMT9 [Morus notabilis]	-4.79697	-6.28631	-4.12478	-5.13184
MD05G1136500	uncharacterized protein LOC103414477 [Malus domestica];uncharacterized protein LOC103941156 [Pyrus x bretschneideri];uncharacterized protein DDB_G0274915-like [Pyrus x bretschneideri]	-5.96398	-5.91382	-7.9863	-6.11752
MD15G1240400	NA	-3.9611	-5.32238	-4.84111	-4.19352
MD07G1016000	UPF0047 protein C4A8.02c-like [Malus domestica];UPF0047 protein C4A8.02c [Pyrus x bretschneideri, Malus domestica];UPF0047 protein C4A8.02c isoform X1 [Prunus mume]	-9.44311	-9.37321	-7.06969	-7.75375
MD00G1046600	uncharacterized protein LOC103432869 isoform X3 [Malus domestica];ras-related protein RHN1 isoform X2 [Glycine max];ras-related protein RABF2b isoform X2 [Prunus mume]	-4.46423	-4.9733	-3.45618	-4.23576
MD09G1051300	gibberellin-regulated protein 6-like [Malus domestica];gibberellin-regulated protein 4 [Malus domestica];gibberellin-regulated protein 4-like [Pyrus x bretschneideri]	-3.35634	-7.00641	-5.2926	-3.31808
MD07G1134000	NA	-9.42434	-8.97163	-8.0817	-6.94245
MD10G1098200	methylthioribose kinase [Malus domestica];methylthioribose kinase-like [Pyrus x bretschneideri];hypothetical protein PRUPE_ppa005333mg [Prunus persica]	-3.86807	-2.95827	-3.03508	-3.70195
MD05G1213200	ankyrin-1-like [Malus domestica];DNA damage-inducible protein 1 [Vitis vinifera, Pyrus x bretschneideri, Morus notabilis, Malus domestica];hypothetical protein EUTSA_v10020839mg [Eutrema salsugineum]	-4.42336	-3.34125	-4.2598	-4.38114
MD17G1094200	transcription factor CPC-like [Nelumbo nucifera, Pyrus x bretschneideri, Prunus mume, Malus domestica, Fragaria vesca subsp. vesca];hypothetical protein PRUPE_ppa014728mg [Prunus persica];hypothetical protein POPTR_0004s02060g [Populus trichocarpa]	-3.52009	-3.09426	-4.27115	-2.52493
MD05G1035800	UPF0544 protein C5orf45 isoform X1 [Pyrus x bretschneideri];hypothetical protein PRUPE_ppa019256mg [Prunus persica];UPF0544 protein C5orf45 homolog isoform X2 [Pyrus x bretschneideri]	-9.32946	-3.72485	-5.81519	-6.38463
MD05G1253900	LOW QUALITY PROTEIN: guanylate-binding protein 3-like [Malus domestica];guanylate-binding protein 3-like [Pyrus x bretschneideri];guanylate-binding protein 4-like [Pyrus x bretschneideri]	-3.02278	-2.06998	-2.7048	-3.20651
MD05G1017800	probable ATP-dependent RNA helicase DHX37 isoform X1 [Malus domestica];putative ATP-dependent RNA helicase PB1A10.06c [Malus domestica];putative ATP-dependent RNA helicase PB1A10.06c isoform X1 [Pyrus x bretschneideri]	-5.94609	-6.44477	-5.87929	-5.02901
MD12G1129700	probable protein phosphatase 2C 38 [Malus domestica];LOW QUALITY PROTEIN: probable protein phosphatase 2C 38 [Pyrus x bretschneideri];probable protein phosphatase 2C 48 [Prunus mume]	-2.97375	-3.02753	-3.36156	-2.44854
MD15G1115400	psbP domain-containing protein 5, chloroplastic [Pyrus x bretschneideri, Malus domestica];psbP domain-containing protein 5, chloroplastic-like [Malus domestica];uncharacterized protein LOC103966022 [Pyrus x bretschneideri]	-3.09107	-3.46575	-4.24484	-3.16985
MD01G1023400	NA	-5.81435	-6.43857	-5.63496	-4.82794
MD16G1003000	cytochrome P450 86B1 [Malus domestica];cytochrome P450 86B1-like [Pyrus x bretschneideri, Prunus mume, Malus domestica, Fragaria vesca subsp. vesca];LOW QUALITY PROTEIN: cytochrome P450 86B1-like [Malus domestica]	-9.14987	-5.91308	-7.59094	-9.35004
MD16G1283100	psbP domain-containing protein 3, chloroplastic-like isoform X4 [Pyrus x bretschneideri];psbP domain-containing protein 3, chloroplastic-like isoform X1 [Pyrus x bretschneideri];psbP domain-containing protein 3, chloroplastic-like isoform X2 [Pyrus x bretschneideri]	-3.02614	-2.37552	-2.98958	-4.09344
MD00G1148800	peroxisome biogenesis protein 12 [Pyrus x bretschneideri, Prunus mume];peroxisome biogenesis protein 12-like [Malus domestica];hypothetical protein PRUPE_ppa006828mg [Prunus persica]	-9.20198	-7.95172	-8.77018	-6.64134
MD15G1315200	uncharacterized protein LOC103421683 [Malus domestica];hypothetical protein PRUPE_ppa025038mg [Prunus persica];hypothetical protein PRUPE_ppa016213mg [Prunus persica]	-9.18341	-8.21523	-7.83202	-6.24837
MD17G1251800	NA	-9.1843	-8.72459	-6.4165	-8.60396
MD12G1195200	cell division control protein 2 homolog C [Pyrus x bretschneideri, Prunus mume, Malus domestica];cell division control protein 2 homolog C-like [Pyrus x bretschneideri, Malus domestica];hypothetical protein PRUPE_ppa009162mg [Prunus persica]	-3.30219	-4.72974	-3.32052	-3.87683
MD11G1289700	protein PALE CRESS, chloroplastic-like [Pyrus x bretschneideri, Malus domestica];protein PALE CRESS, chloroplastic [Prunus mume];hypothetical protein PRUPE_ppa009042mg [Prunus persica]	-2.59792	-3.51125	-2.53648	-2.38128
MD05G1033800	tryptophan aminotransferase-related protein 3-like [Malus domestica];tryptophan aminotransferase-related protein 4-like [Pyrus x bretschneideri];hypothetical protein PRUPE_ppa005058mg [Prunus persica]	-6.5361	-5.47168	-3.31202	-4.02876
MD15G1100300	putative leucine-rich repeat-containing protein DDB_G0290503 [Malus domestica];intracellular protein transport protein USO1-like isoform X2 [Pyrus x bretschneideri];putative leucine-rich repeat-containing protein DDB_G0290503 isoform X1 [Pyrus x bretschneideri]	-9.16782	-5.84073	-7.39742	-6.49
MD11G1006300	uncharacterized protein LOC103412643 isoform X1 [Malus domestica];uncharacterized protein LOC103422569 [Malus domestica];uncharacterized protein LOC103412643 isoform X2 [Malus domestica]	-2.58603	-2.48613	-2.75665	-2.9382
MD10G1310500	(3S,6E)-nerolidol synthase 1-like [Pyrus x bretschneideri, Malus domestica];(3S,6E)-nerolidol synthase 1-like isoform X1 [Pyrus x bretschneideri];(3S,6E)-nerolidol synthase 1-like isoform X2 [Pyrus x bretschneideri]	-7.83589	-6.50974	-4.89752	-6.65677
MD05G1150400	NA	-4.56217	-5.1581	-4.47509	-6.69558
MD05G1135700	putative disease resistance protein At4g11170 [Malus domestica];TMV resistance protein N-like isoform X2 [Pyrus x bretschneideri];TMV resistance protein N-like [Pyrus x bretschneideri]	-3.1585	-2.88013	-3.50021	-3.08894
MD04G1143400	fructose-1,6-bisphosphatase, chloroplastic [Prunus mume, Malus domestica];fructose-1,6-bisphosphatase, chloroplastic-like [Pyrus x bretschneideri];hypothetical protein PRUPE_ppa007036mg [Prunus persica]	-4.73082	-3.71481	-4.85814	-7.50717
MD16G1002100	superoxide dismutase [Fe] 3, chloroplastic-like isoform X1, Fe] 3, chloroplastic, Fe], chloroplastic-like, Fe] 3, chloroplastic-like isoform X2, Fe] 3, chloroplastic isoform X2, fe], putative, Fe] 3, chloroplastic-like isoform X3, Fe] 3, chloroplastic-like, Fe] 3, chloroplastic isoform X1];hypothetical protein EUTSA_v10004781mg [Eutrema salsugineum];hypothetical protein CICLE_v10032493mg [Citrus …	-2.09963	-3.789	-3.47926	-3.37424
MD07G1020000	uncharacterized protein LOC103953370 isoform X2 [Pyrus x bretschneideri];uncharacterized protein LOC103953364 isoform X2 [Pyrus x bretschneideri];replication protein A 70 kDa DNA-binding subunit C-like isoform X1 [Pyrus x bretschneideri]	-4.32216	-3.10587	-4.77277	-3.28118
MD06G1195600	uncharacterized protein LOC103437832 [Malus domestica];uncharacterized protein LOC103455365 [Malus domestica];uncharacterized protein LOC103931297 [Pyrus x bretschneideri]	-2.78008	-4.38252	-3.76942	-3.41874
MD05G1112700	malate dehydrogenase, glyoxysomal [Pyrus x bretschneideri, Prunus mume, Malus domestica];hypothetical protein PRUPE_ppa007769mg [Prunus persica];malate dehydrogenase, putative [Ricinus communis]	-2.97175	-2.04101	-2.03432	-3.16133
MD09G1049300	transcription factor PRE1 [Malus domestica];transcription factor PRE6-like [Pyrus x bretschneideri, Prunus mume, Malus domestica];hypothetical protein PRUPE_ppa014004mg [Prunus persica]	-3.00166	-3.24938	-2.25872	-4.7744
MD07G1020100	LOW QUALITY PROTEIN: replication protein A 70 kDa DNA-binding subunit-like [Malus domestica];uncharacterized protein LOC103442161 [Malus domestica];replication protein A 70 kDa DNA-binding subunit-like [Malus domestica]	-8.79172	-7.46206	-7.52421	-5.72517
MD04G1244400	photosystem I reaction center subunit XI, chloroplastic-like [Malus domestica];photosystem I reaction center subunit XI, chloroplastic [Pyrus x bretschneideri];hypothetical protein PRUPE_ppa011229mg [Prunus persica]	-2.36585	-3.19156	-3.09798	-4.47151
MD00G1191100	NA	-8.75673	-7.07876	-7.76812	-6.43629
MD15G1111500	uncharacterized protein LOC103415488 [Malus domestica];uncharacterized protein LOC103931158 [Pyrus x bretschneideri];hypothetical protein PRUPE_ppa019640mg [Prunus persica]	-5.78193	-4.42668	-5.74542	-4.26035
MD05G1337500	putative receptor-like protein kinase At4g00960 [Malus domestica];cysteine-rich receptor-like protein kinase 29 [Pyrus x bretschneideri];cysteine-rich receptor-like protein kinase 25 [Malus domestica]	-5.63248	-2.82071	-2.35069	-2.09754
MD16G1042700	ribulose bisphosphate carboxylase small chain, chloroplastic-like [Pyrus x bretschneideri, Malus domestica];hypothetical protein PRUPE_ppa012174mg [Prunus persica];ribulose bisphosphate carboxylase small chain, chloroplastic [Malus domestica]	-2.35619	-3.32869	-2.24662	-3.47778
MD01G1240100	RNA polymerase sigma factor sigA-like [Pyrus x bretschneideri, Malus domestica];RNA polymerase sigma factor sigA isoform X1 [Pyrus x bretschneideri];RNA polymerase sigma factor sigA-like isoform X1 [Malus domestica]	-3.2336	-3.00585	-3.04327	-2.62031
MD00G1013700	enhancer of mRNA-decapping protein 4-like [Pyrus x bretschneideri];uncharacterized protein LOC103422718 [Malus domestica];enhancer of mRNA-decapping protein 4 [Pyrus x bretschneideri]	-8.56819	-7.5133	-6.19364	-6.94133
MD07G1291800	putative ribonuclease H protein At1g65750 [Malus domestica];uncharacterized protein LOC103953670 [Pyrus x bretschneideri];uncharacterized protein LOC103957282 [Pyrus x bretschneideri]	-8.6133	-4.97311	-7.64518	-6.92993
MD15G1072300	uncharacterized protein LOC103950928 [Pyrus x bretschneideri];hypothetical protein PRUPE_ppb022435mg [Prunus persica];uncharacterized protein LOC103320409 [Prunus mume]	-2.69467	-2.41463	-2.64148	-3.03989
MD08G1152000	topless-related protein 1-like isoform X3 [Pyrus x bretschneideri];topless-related protein 1-like isoform X2 [Pyrus x bretschneideri];topless-related protein 1-like isoform X1 [Pyrus x bretschneideri]	-8.48416	-7.14131	-6.11727	-6.63784
MD05G1040400	transmembrane protein 18 [Pyrus x bretschneideri, Malus domestica];transmembrane protein 18-like [Malus domestica];hypothetical protein PRUPE_ppa012580mg [Prunus persica]	-8.48013	-7.90833	-6.59027	-9.04382
MD02G1095600	chlorophyll a-b binding protein, chloroplastic [Pyrus x bretschneideri, Malus domestica];chlorophyll a-b binding protein, chloroplastic isoform X2 [Prunus mume];hypothetical protein PRUPE_ppa010035mg [Prunus persica]	-2.50139	-2.25064	-2.6726	-3.31611
MD01G1037900	uncharacterized protein LOC103933066 [Pyrus x bretschneideri];hypothetical protein PRUPE_ppa016087mg [Prunus persica];uncharacterized protein LOC103334607 [Prunus mume]	-7.28797	-6.36583	-7.03542	-8.45061
MD11G1060600	uncharacterized protein LOC103447304 [Malus domestica];uncharacterized protein LOC103958942 [Pyrus x bretschneideri];uncharacterized protein LOC103945561 [Pyrus x bretschneideri]	-4.06353	-4.7616	-4.09951	-4.19042
MD06G1051400	(-)-germacrene D synthase-like [Malus domestica];rho GDP-dissociation inhibitor 1-like [Pyrus x bretschneideri];hypothetical protein PRUPE_ppa010849mg [Prunus persica]	-8.46637	-7.40742	-7.91573	-5.06993
MD10G1052900	NA	-8.45194	-6.69014	-7.89371	-6.19373
MD07G1155800	NA	-6.11827	-3.15655	-5.32992	-5.08799
MD15G1279700	mitogen-activated protein kinase kinase kinase YODA-like isoform X1 [Pyrus x bretschneideri, Malus domestica];mitogen-activated protein kinase kinase kinase YODA-like isoform X2 [Pyrus x bretschneideri, Malus domestica];mitogen-activated protein kinase kinase kinase YODA-like isoform X3 [Pyrus x bretschneideri]	-8.36204	-8.50024	-7.9723	-6.19628
MD15G1126400	adenine phosphoribosyltransferase 2-like isoform X1 [Malus domestica];adenine phosphoribosyltransferase 5-like isoform X1 [Pyrus x bretschneideri];adenine phosphoribosyltransferase 5-like [Pyrus x bretschneideri]	-3.32425	-2.40484	-2.94817	-3.74349
MD15G1111800	protein arginine N-methyltransferase 1.5-like isoform X4 [Pyrus x bretschneideri];protein arginine N-methyltransferase 1.5-like isoform X2 [Pyrus x bretschneideri];protein arginine N-methyltransferase 1.5-like isoform X3 [Pyrus x bretschneideri]	-7.26757	-7.24586	-7.52156	-7.70219
MD07G1292200	NA	-8.25585	-7.68752	-7.60825	-5.86189
MD14G1193100	protein NRT1/ PTR FAMILY 2.11-like [Pyrus x bretschneideri, Prunus mume];hypothetical protein PRUPE_ppa003155mg [Prunus persica];probable peptide/nitrate transporter At5g62680-like [Citrus sinensis]	-6.01885	-6.66096	-5.73888	-4.56768
MD00G1024200	LOW QUALITY PROTEIN: threonine--tRNA ligase, mitochondrial-like [Malus domestica];LOW QUALITY PROTEIN: probable threonine--tRNA ligase, cytoplasmic [Malus domestica];uncharacterized protein LOC103423248 [Malus domestica]	-3.89157	-2.91576	-2.54611	-2.96177
MD05G1035700	U-box domain-containing protein 6 [Prunus mume];ARM repeat superfamily protein isoform 2, partial [Theobroma cacao];hypothetical protein PRUPE_ppa001707mg [Prunus persica]	-8.20529	-6.44443	-5.29784	-7.5827
MD06G1064100	NA	-7.14725	-7.92795	-8.67568	-5.83794
MD00G1036900	NA	-8.32059	-6.85927	-6.94666	-5.47353
MD16G1257700	probable small nuclear ribonucleoprotein F [Pyrus x bretschneideri, Malus domestica];probable small nuclear ribonucleoprotein F isoform X1 [Pyrus x bretschneideri];probable small nuclear ribonucleoprotein F isoform X2 [Pyrus x bretschneideri]	-7.15343	-6.60876	-8.05624	-8.72998
MD08G1019400	uncharacterized protein LOC103438996 [Malus domestica];uncharacterized protein LOC103428615 [Malus domestica];TMV resistance protein N-like [Pyrus x bretschneideri]	-4.08748	-7.11371	-2.71055	-4.92599
MD17G1090900	NA	-8.21857	-5.58267	-7.44307	-8.25483
MD16G1219100	LOW QUALITY PROTEIN: pre-mRNA-splicing factor SLU7-like [Malus domestica];pre-mRNA-splicing factor SLU7-like [Prunus mume];hypothetical protein PRUPE_ppa003987mg [Prunus persica]	-8.14423	-7.6591	-6.31165	-6.58635
MD00G1015800	LOB domain-containing protein 37-like [Pyrus x bretschneideri, Malus domestica];LOW QUALITY PROTEIN: LOB domain-containing protein 38-like [Prunus mume];LOB domain-containing protein 38-like [Fragaria vesca subsp. vesca]	-3.4453	-2.45952	-2.08896	-3.00987
MD00G1188700	dentin sialophosphoprotein-like [Malus domestica];uncharacterized protein LOC103957650 [Pyrus x bretschneideri];hypothetical protein PRUPE_ppa001109mg [Prunus persica]	-5.90526	-5.7023	-7.16323	-5.55234
MD11G1288400	phenazine biosynthesis-like domain-containing protein 1 [Prunus mume, Malus domestica];hypothetical protein PRUPE_ppa009233mg [Prunus persica];phenazine biosynthesis-like domain-containing protein 1-like [Fragaria vesca subsp. vesca]	-6.98075	-3.69117	-3.97787	-4.55095
MD05G1028800	hypothetical protein PRUPE_ppa018905mg, partial [Prunus persica];TMV resistance protein N-like [Prunus mume];TMV resistance protein N [Prunus mume]	-8.13659	-7.49794	-7.73232	-7.70783
MD06G1029100	NA	-8.08043	-7.18573	-7.08251	-6.08254
MD05G1136600	NA	-4.10177	-4.2546	-4.55738	-3.9075
MD07G1311200	uncharacterized protein LOC103424423 [Malus domestica];uncharacterized protein LOC103951474 [Pyrus x bretschneideri];hypothetical protein PRUPE_ppa004553mg [Prunus persica]	-4.66411	-5.29155	-4.03459	-4.91882
MD11G1219200	uncharacterized protein LOC103448408 [Malus domestica];uncharacterized protein LOC103961818 isoform X1 [Pyrus x bretschneideri];uncharacterized protein LOC103961818 isoform X2 [Pyrus x bretschneideri]	-3.77949	-4.87765	-3.91981	-4.92985
MD11G1122000	protein NRT1/ PTR FAMILY 2.7-like isoform X2 [Pyrus x bretschneideri];protein NRT1/ PTR FAMILY 2.7-like isoform X1 [Pyrus x bretschneideri];protein NRT1/ PTR FAMILY 2.7-like [Malus domestica]	-3.18223	-2.43667	-3.19963	-3.35193
MD03G1206000	zinc finger BED domain-containing protein DAYSLEEPER-like [Vitis vinifera];hypothetical protein PRUPE_ppa020713mg [Prunus persica];zinc finger BED domain-containing protein RICESLEEPER 1-like [Pyrus x bretschneideri]	-7.99556	-7.72649	-6.80971	-7.37053
MD16G1221900	NA	-2.70958	-5.76481	-3.13694	-4.29176
MD01G1105300	NA	-7.99162	-7.08678	-7.86862	-6.41638
MD13G1205000	auxin-responsive protein IAA14-like [Pyrus x bretschneideri, Malus domestica];hypothetical protein PRUPE_ppa010698mg [Prunus persica];auxin-responsive protein IAA14 [Prunus mume]	-4.20855	-3.66274	-3.00697	-3.1791
MD07G1038800	protein NRT1/ PTR FAMILY 5.4-like [Pyrus x bretschneideri, Prunus mume, Malus domestica];hypothetical protein PRUPE_ppa003507mg [Prunus persica];Major facilitator superfamily protein [Theobroma cacao]	-4.70461	-3.23852	-2.8709	-5.07536
MD10G1055000	GATA transcription factor 28-like [Pyrus x bretschneideri];GATA transcription factor 24-like isoform X2 [Malus domestica];GATA transcription factor 24-like isoform X1 [Malus domestica]	-2.38842	-3.1158	-3.00302	-2.65856
MD09G1111500	SWI/SNF-related matrix-associated actin-dependent regulator of chromatin subfamily A containing DEAD/H box 1B isoform X1 [Pyrus x bretschneideri];SWI/SNF-related matrix-associated actin-dependent regulator of chromatin subfamily A containing DEAD/H box 1B [Malus domestica];hypothetical protein PRUPE_ppa001977mg [Prunus persica]	-7.93149	-5.32326	-7.3781	-7.29165
MD15G1109700	NA	-2.4179	-3.01572	-4.18338	-4.18755
MD11G1090400	uncharacterized protein LOC103962231 [Pyrus x bretschneideri];uncharacterized protein LOC103402692 [Malus domestica];uncharacterized protein LOC103421687 [Malus domestica]	-7.81236	-8.94875	-7.55596	-7.52656
MD10G1053700	DNA ligase 1-like [Malus domestica];uncharacterized protein LOC103448964 isoform X1 [Malus domestica];uncharacterized protein LOC103448964 isoform X2 [Malus domestica]	-8.01716	-5.05364	-5.6824	-5.29991
MD05G1017900	uncharacterized protein LOC103402175 [Malus domestica];uncharacterized protein LOC103336375 isoform X1 [Prunus mume];uncharacterized protein LOC100253998 [Vitis vinifera]	-4.038	-5.06154	-3.70806	-3.50751
MD11G1103000	uncharacterized protein LOC103939020 isoform X3 [Pyrus x bretschneideri];uncharacterized protein LOC103939016 isoform X3 [Pyrus x bretschneideri];rhomboid-like protease 2 isoform X1 [Pyrus x bretschneideri]	-2.95653	-3.20434	-2.62544	-3.22863
MD05G1074500	NA	-7.8591	-5.8151	-7.06344	-7.27308
MD01G1213200	uncharacterized protein LOC103943531 [Pyrus x bretschneideri];LOW QUALITY PROTEIN: uncharacterized protein LOC103439835 [Malus domestica];uncharacterized protein LOC103958180 [Pyrus x bretschneideri]	-3.43961	-3.90768	-5.43123	-4.01399
MD05G1213500	ankyrin-1-like [Malus domestica];DNA damage-inducible protein 1 [Vitis vinifera, Pyrus x bretschneideri, Morus notabilis, Malus domestica];DNA damage-inducible protein 1-like [Fragaria vesca subsp. vesca]	-6.68881	-3.1374	-4.4969	-5.89794
MD17G1255400	NA	-7.61939	-7.52584	-6.39922	-7.78741
MD03G1228400	uncharacterized protein LOC103947607 [Pyrus x bretschneideri];uncharacterized protein LOC103430663 [Malus domestica];uncharacterized protein LOC103326199 [Prunus mume]	-7.78655	-4.04689	-4.76189	-3.44347
MD06G1219100	probable serine/threonine-protein kinase At1g18390 isoform X1 [Malus domestica];probable receptor-like protein kinase At1g67000 [Malus domestica];probable receptor-like protein kinase At1g67000 isoform X2 [Pyrus x bretschneideri]	-7.8431	-2.91129	-5.5878	-3.74956
MD04G1136800	NA	-3.4276	-2.19995	-2.73199	-2.60881
MD12G1142500	transcription factor AS1-like [Malus domestica];transcription factor AS1 [Pyrus x bretschneideri, Malus domestica];hypothetical protein PRUPE_ppa007753mg [Prunus persica]	-7.65513	-7.28004	-7.30225	-7.43461
MD05G1220200	G-type lectin S-receptor-like serine/threonine-protein kinase At4g27290 [Pyrus x bretschneideri, Malus domestica];G-type lectin S-receptor-like serine/threonine-protein kinase At4g27290 isoform X1 [Pyrus x bretschneideri];G-type lectin S-receptor-like serine/threonine-protein kinase At4g27290 isoform X2 [Pyrus x bretschneideri]	-7.63288	-5.98475	-7.91188	-5.51766
MD10G1071200	salicylate carboxymethyltransferase-like [Pyrus x bretschneideri, Malus domestica];hypothetical protein PRUPE_ppa007492mg [Prunus persica];hypothetical protein PRUPE_ppa007495mg [Prunus persica]	-2.77172	-4.86437	-4.21233	-2.72563
MD02G1051100	3-hydroxyisobutyryl-CoA hydrolase, mitochondrial-like [Malus domestica];3-hydroxyisobutyryl-CoA hydrolase-like protein 4, mitochondrial isoform X2 [Malus domestica];3-hydroxyisobutyryl-CoA hydrolase-like protein 4, mitochondrial isoform X1 [Malus domestica]	-3.90823	-3.2642	-6.12334	-6.2762
MD12G1135800	probable LRR receptor-like serine/threonine-protein kinase At3g47570 [Pyrus x bretschneideri];putative receptor-like protein kinase At3g47110 [Malus domestica];hypothetical protein PRUPE_ppa000709mg [Prunus persica]	-7.76387	-5.91544	-5.43577	-6.53767
MD10G1316000	F-box/FBD/LRR-repeat protein At5g56420-like [Malus domestica];F-box/LRR-repeat protein At3g26922-like [Prunus mume];hypothetical protein PRUPE_ppa016069mg, partial [Prunus persica]	-2.72626	-6.48886	-7.22662	-5.13154
MD07G1066700	Alkaline/neutral invertase isoform 3, partial [Theobroma cacao];hypothetical protein CICLE_v100309251mg, partial [Citrus clementina];alkaline/neutral invertase CINV1-like [Pyrus x bretschneideri]	-7.6876	-4.78927	-7.15278	-5.92815
MD03G1185600	G-type lectin S-receptor-like serine/threonine-protein kinase At4g27290 [Pyrus x bretschneideri, Prunus mume];G-type lectin S-receptor-like serine/threonine-protein kinase At4g27290 isoform X1 [Malus domestica];hypothetical protein PRUPE_ppa018064mg [Prunus persica]	-6.53085	-3.60653	-5.10465	-4.31261
MD00G1024400	probable LRR receptor-like serine/threonine-protein kinase At1g56140 isoform X1 [Malus domestica];probable LRR receptor-like serine/threonine-protein kinase At1g56140 isoform X2 [Malus domestica];probable LRR receptor-like serine/threonine-protein kinase At1g56140 [Malus domestica]	-7.58946	-5.45723	-3.92126	-3.99967
MD07G1004300	NA	-4.18093	-2.2727	-2.43566	-2.84201
MD00G1017800	uncharacterized protein LOC103935673 [Pyrus x bretschneideri];uncharacterized protein LOC103419676 [Malus domestica];uncharacterized protein LOC103452780 [Malus domestica]	-7.5812	-6.73312	-7.48914	-6.91764
MD05G1095300	LOW QUALITY PROTEIN: receptor-like protein 12 [Malus domestica];receptor-like protein 12 [Pyrus x bretschneideri, Malus domestica];receptor-like protein kinase 5 [Malus domestica]	-4.8734	-4.60639	-4.92114	-2.94759
MD10G1060500	auxin-induced protein 15A-like [Pyrus x bretschneideri, Malus domestica];hypothetical protein PRUPE_ppa015749mg [Prunus persica];uncharacterized protein LOC101297356 [Fragaria vesca subsp. vesca]	-2.99846	-2.63489	-4.9177	-2.58648
MD00G1020400	TMV resistance protein N-like [Malus domestica];TMV resistance protein N-like isoform X2 [Malus domestica];TMV resistance protein N-like isoform X3 [Malus domestica]	-7.6406	-5.34524	-4.50573	-4.65865
MD04G1212700	uncharacterized protein LOC103433999 [Malus domestica];uncharacterized protein LOC103928348 [Pyrus x bretschneideri];hypothetical protein PRUPE_ppa008298mg [Prunus persica]	-2.4992	-2.57055	-2.55356	-2.78071
MD09G1179700	NA	-7.39986	-7.64917	-6.458	-6.0608
MD07G1223600	probable protein phosphatase 2C 25 [Pyrus x bretschneideri, Prunus mume, Malus domestica];hypothetical protein PRUPE_ppa007366mg [Prunus persica];probable protein phosphatase 2C 25-like [Fragaria vesca subsp. vesca]	-7.40203	-7.26607	-8.75116	-5.79475
MD04G1043300	LOW QUALITY PROTEIN: uncharacterized protein LOC103417009 [Malus domestica];uncharacterized protein LOC103412461 [Malus domestica];uncharacterized protein LOC103435129 [Malus domestica]	-7.50164	-6.84657	-4.62621	-7.66149
MD05G1213100	ankyrin repeat-containing protein At3g12360-like [Pyrus x bretschneideri, Malus domestica];ankyrin-3-like [Malus domestica];ankyrin-1-like [Malus domestica]	-7.40478	-7.27752	-7.55223	-6.70137
MD05G1187200	LOW QUALITY PROTEIN: pleiotropic drug resistance protein 1-like [Malus domestica];pleiotropic drug resistance protein 1-like [Pyrus x bretschneideri];pleiotropic drug resistance protein 1-like isoform X2 [Pyrus x bretschneideri]	-7.44799	-6.08987	-6.74541	-6.64527
MD11G1050900	putative disease resistance protein RGA3 [Pyrus x bretschneideri];putative disease resistance protein RGA3-like [Fragaria vesca subsp. vesca];disease resistance protein RGA2-like [Malus domestica]	-7.34019	-4.41058	-6.1092	-5.50536
MD16G1163500	LOW QUALITY PROTEIN: LRR receptor-like serine/threonine-protein kinase FLS2 [Malus domestica]	-7.41366	-4.72315	-4.9078	-6.64112
MD00G1111000	uncharacterized protein LOC103323836 [Prunus mume];uncharacterized protein LOC103421379 [Malus domestica];uncharacterized protein LOC103323835 [Prunus mume]	-2.59388	-5.00869	-3.33507	-2.9627
MD07G1292100	uncharacterized protein LOC104810118 [Tarenaya hassleriana];hypothetical protein CICLE_v10032941mg [Citrus clementina];uncharacterized protein LOC101309095 [Fragaria vesca subsp. vesca]	-7.35707	-6.91017	-6.09384	-7.41261
MD09G1146900	uncharacterized protein LOC103443161 isoform X1 [Malus domestica];uncharacterized protein LOC103443161 isoform X2 [Malus domestica];uncharacterized protein LOC103947410 isoform X1 [Pyrus x bretschneideri]	-7.16423	-4.32372	-5.17225	-5.08585
MD12G1173700	probable leucine-rich repeat receptor-like protein kinase At1g35710 [Malus domestica];receptor-like protein 12 [Malus domestica];LOW QUALITY PROTEIN: receptor-like protein 12 [Malus domestica]	-7.43878	-3.82675	-7.26112	-6.58693
MD07G1305400	uncharacterized protein LOC103439994 [Malus domestica];uncharacterized protein LOC103951529 [Pyrus x bretschneideri];uncharacterized protein LOC101312201 [Fragaria vesca subsp. vesca]	-2.2068	-3.5915	-2.55902	-2.8128
MD11G1051000	KH domain-containing protein At2g38610-like isoform X2 [Nelumbo nucifera];LOW QUALITY PROTEIN: KH domain-containing protein SPIN1-like [Pyrus x bretschneideri];KH domain-containing protein At3g08620-like [Fragaria vesca subsp. vesca]	-7.38922	-6.23051	-6.77524	-7.23954
MD12G1191300	NA	-3.45038	-2.9571	-4.01127	-4.64538
MD03G1279700	zinc finger CCCH domain-containing protein 32-like [Malus domestica];LOW QUALITY PROTEIN: zinc finger CCCH domain-containing protein 32-like [Malus domestica];LOW QUALITY PROTEIN: zinc finger CCCH domain-containing protein 32 [Pyrus x bretschneideri]	-4.41941	-5.63492	-3.34316	-5.61461
MD05G1028700	TMV resistance protein N-like [Citrus sinensis, Pyrus x bretschneideri, Prunus mume];hypothetical protein PRUPE_ppb015618mg [Prunus persica];hypothetical protein PRUPE_ppa020280mg [Prunus persica]	-7.35035	-7.16019	-7.03955	-6.94682
MD14G1035000	NA	-7.38128	-3.69504	-2.33129	-3.96034
MD14G1086800	SWI/SNF-related matrix-associated actin-dependent regulator of chromatin subfamily A containing DEAD/H box 1B isoform X1 [Pyrus x bretschneideri, Cucumis melo];SWI/SNF-related matrix-associated actin-dependent regulator of chromatin subfamily A containing DEAD/H box 1B [Malus domestica];SWI/SNF-related matrix-associated actin-dependent regulator of chromatin subfamily A containing DEAD/H box 1B-l…	-7.22904	-7.97851	-5.1177	-7.37008
MD01G1037800	NA	-7.22426	-7.12851	-7.24652	-7.62597
MD04G1065100	U-box domain-containing protein 51-like [Malus domestica]	-7.11218	-7.72746	-7.93128	-5.93492
MD15G1111700	NA	-7.29635	-6.05935	-6.96764	-6.78892
MD11G1122100	protein NRT1/ PTR FAMILY 2.7-like [Malus domestica];protein NRT1/ PTR FAMILY 2.7-like isoform X1 [Pyrus x bretschneideri];protein NRT1/ PTR FAMILY 2.7-like isoform X2 [Pyrus x bretschneideri]	-4.31098	-3.25018	-2.2557	-3.91795
MD05G1321300	uncharacterized protein LOC103419676 [Malus domestica];uncharacterized protein LOC103934178 [Pyrus x bretschneideri];uncharacterized protein LOC103941852 [Pyrus x bretschneideri]	-7.18958	-7.60379	-7.21406	-6.81568
MD06G1200500	UDP-glycosyltransferase 83A1-like [Prunus mume, Malus domestica];hypothetical protein PRUPE_ppa022508mg [Prunus persica];UDP-glycosyltransferase 83A1 [Vitis vinifera]	-7.26666	-7.07493	-7.06997	-6.6816
MD04G1238100	NA	-7.17212	-6.32352	-6.95703	-3.43734
MD05G1069800	insulin-degrading enzyme-like [Malus domestica];chromosome-associated kinesin KIF4A-like isoform X1 [Malus domestica];chromosome-associated kinesin KIF4A-like isoform X2 [Malus domestica]	-6.29009	-4.62855	-5.74326	-5.50998
MD08G1217800	uncharacterized protein LOC103410985 [Malus domestica];uncharacterized protein LOC103441814 [Malus domestica];carboxymethylenebutenolidase homolog [Pyrus x bretschneideri]	-4.31247	-4.04025	-3.70202	-3.33784
MD02G1053300	1-aminocyclopropane-1-carboxylate oxidase homolog 3-like [Malus domestica];1-aminocyclopropane-1-carboxylate oxidase homolog 1-like [Prunus mume, Malus domestica];hypothetical protein PRUPE_ppa007265mg [Prunus persica]	-7.01802	-9.33157	-7.68226	-7.56126
MD16G1169800	hypothetical protein PRUPE_ppa012832m1g, partial [Prunus persica];40S ribosomal protein S15-4 [Pyrus x bretschneideri];40S ribosomal protein S15-like [Theobroma cacao]	-7.20434	-7.08085	-3.2619	-4.06929
MD16G1276100	asparagine synthetase [glutamine-hydrolyzing] 1, glutamine-hydrolyzing], glutamine-hydrolyzing]-like];hypothetical protein PRUPE_ppa003265mg [Prunus persica];asparagine synthetase, nodule [glutamine-hydrolyzing]-like]	-3.80014	-4.48551	-3.61868	-4.09075
MD11G1103700	uncharacterized protein LOC103927052 [Pyrus x bretschneideri];uncharacterized protein LOC103428582 [Malus domestica];uncharacterized protein LOC103420882, partial [Malus domestica]	-5.10292	-6.06837	-5.37765	-5.29976
MD08G1232100	uncharacterized protein LOC104878760 [Vitis vinifera];uncharacterized protein LOC104249250 [Nicotiana sylvestris];uncharacterized protein LOC104216784 [Nicotiana sylvestris]	-7.05775	-6.74457	-8.08361	-4.53043
MD15G1110900	sarcoplasmic reticulum histidine-rich calcium-binding protein-like isoform X3 [Pyrus x bretschneideri];dentin sialophosphoprotein-like isoform X2 [Pyrus x bretschneideri];peptidyl-prolyl cis-trans isomerase G-like isoform X1 [Pyrus x bretschneideri]	-6.10358	-5.35339	-7.80501	-7.68354
MD11G1293600	receptor-like cytosolic serine/threonine-protein kinase RBK2 [Prunus mume, Malus domestica];hypothetical protein PRUPE_ppa018798mg [Prunus persica];receptor-like cytosolic serine/threonine-protein kinase RBK2-like [Fragaria vesca subsp. vesca]	-2.46285	-2.88002	-2.49758	-3.5257
MD02G1311300	uncharacterized protein LOC103411317 [Malus domestica];uncharacterized protein LOC103954858 isoform X2 [Pyrus x bretschneideri];uncharacterized protein LOC103954858 isoform X1 [Pyrus x bretschneideri]	-6.98522	-5.84565	-6.82871	-7.51619
MD11G1272500	protein SRG1-like [Pyrus x bretschneideri, Malus domestica];protein SRG1-like, partial [Malus domestica];protein SRG1-like isoform X2 [Pyrus x bretschneideri]	-2.67124	-2.85825	-5.15128	-5.33854
MD05G1190600	probable LRR receptor-like serine/threonine-protein kinase At4g08850 isoform X1 [Pyrus x bretschneideri];probable LRR receptor-like serine/threonine-protein kinase At4g08850 [Malus domestica];probable leucine-rich repeat receptor-like protein kinase At1g35710 [Pyrus x bretschneideri]	-6.97791	-5.55497	-4.37285	-3.6296
MD11G1069200	potassium transporter 1-like isoform X2 [Pyrus x bretschneideri];potassium transporter 1 [Malus domestica];potassium transporter 1-like isoform X1 [Pyrus x bretschneideri]	-7.23438	-4.07148	-6.07747	-7.45991
MD05G1136000	uncharacterized protein LOC103419347 [Malus domestica];uncharacterized protein LOC103941161 isoform X2 [Pyrus x bretschneideri];uncharacterized protein LOC103941161 isoform X3 [Pyrus x bretschneideri]	-6.00623	-6.17978	-4.56309	-6.22789
MD11G1186700	NA	-7.08037	-6.35355	-6.88355	-4.75195
MD08G1229600	TMV resistance protein N-like [Pyrus x bretschneideri, Malus domestica];protein SUPPRESSOR OF npr1-1, CONSTITUTIVE 1-like [Pyrus x bretschneideri, Malus domestica];uncharacterized protein LOC103441144 [Malus domestica]	-4.7162	-5.172	-6.26816	-5.89529
MD05G1271900	NA	-7.12049	-6.65685	-4.969	-6.771
MD07G1265700	dof zinc finger protein DOF2.1-like [Malus domestica];dof zinc finger protein DOF1.1-like [Pyrus x bretschneideri];dof zinc finger protein DOF5.3-like [Pyrus x bretschneideri]	-6.91155	-7.70694	-7.98707	-8.24371
MD03G1255700	uncharacterized protein LOC103446245 [Malus domestica];uncharacterized protein LOC103400156 [Malus domestica];uncharacterized protein LOC103430155 [Malus domestica]	-6.9658	-6.82386	-6.29782	-7.86734
MD08G1229500	uncharacterized protein LOC103956338 [Pyrus x bretschneideri];uncharacterized protein LOC103427096 isoform X1 [Malus domestica];uncharacterized protein LOC103953370 isoform X2 [Pyrus x bretschneideri]	-7.24377	-4.43884	-5.18302	-5.83448
MD11G1100500	uncharacterized protein LOC103429754 [Malus domestica];uncharacterized protein LOC103930722 isoform X1 [Pyrus x bretschneideri];uncharacterized protein LOC103930722 isoform X3 [Pyrus x bretschneideri]	-6.89646	-3.84758	-6.24457	-7.75188
MD08G1234200	uncharacterized protein LOC103946302 [Pyrus x bretschneideri];uncharacterized protein LOC103937137 isoform X2 [Pyrus x bretschneideri];uncharacterized protein LOC103929116 isoform X2 [Pyrus x bretschneideri]	-7.02014	-7.52659	-7.42868	-6.08085
MD12G1158200	LOW QUALITY PROTEIN: heme-binding-like protein At3g10130, chloroplastic [Malus domestica];heme-binding-like protein At3g10130, chloroplastic [Pyrus x bretschneideri, Malus domestica];uncharacterized protein LOC103949435 [Pyrus x bretschneideri]	-5.95013	-5.27921	-5.29182	-4.29744
MD16G1156900	NA	-6.95905	-5.3429	-6.58119	-7.33852
MD05G1073800	pentatricopeptide repeat-containing protein At1g11710, mitochondrial-like [Malus domestica];uncharacterized protein LOC103958924 [Pyrus x bretschneideri]	-6.8223	-6.70456	-6.61252	-6.91275
MD03G1216600	uncharacterized WD repeat-containing protein C2A9.03 [Pyrus x bretschneideri, Prunus mume, Malus domestica];uncharacterized WD repeat-containing protein C2A9.03-like [Pyrus x bretschneideri, Malus domestica];hypothetical protein PRUPE_ppa005817mg [Prunus persica]	-6.94309	-7.16555	-7.08947	-6.1218
MD02G1042100	uncharacterized protein LOC103428888 [Malus domestica];uncharacterized protein LOC103410954 [Malus domestica];hypothetical protein PRUPE_ppa008968mg [Prunus persica]	-7.06628	-5.49822	-6.91937	-7.70119
MD17G1050800	uncharacterized protein LOC103404439 [Malus domestica];uncharacterized protein LOC103933091 [Pyrus x bretschneideri];uncharacterized protein LOC103964976 [Pyrus x bretschneideri]	-4.32883	-2.26803	-2.54413	-4.09432
MD14G1222200	transcription factor DIVARICATA-like [Pyrus x bretschneideri, Malus domestica];hypothetical protein PRUPE_ppa009092mg [Prunus persica];transcription factor DIVARICATA [Prunus mume]	-2.36054	-2.20698	-2.78817	-2.31025
MD06G1218300	probable receptor-like protein kinase At1g67000 [Malus domestica];probable receptor-like protein kinase At1g67000 isoform X2 [Pyrus x bretschneideri];probable receptor-like protein kinase At1g67000 isoform X1 [Pyrus x bretschneideri]	-7.21102	-4.28727	-4.42411	-3.1009
MD08G1210900	NA	-6.97234	-7.1815	-6.17767	-7.06848
MD11G1051100	putative disease resistance protein RGA1 [Pyrus x bretschneideri];putative disease resistance protein RGA1 isoform X2 [Pyrus x bretschneideri];putative disease resistance protein RGA1 isoform X1 [Pyrus x bretschneideri]	-3.0288	-3.63255	-3.94929	-2.18742
MD04G1180500	uncharacterized protein LOC103433800 [Malus domestica];uncharacterized protein LOC103450797 [Malus domestica];uncharacterized protein LOC103930260 [Pyrus x bretschneideri]	-5.15889	-2.80882	-2.70093	-2.10338
MD15G1273100	BTB/POZ domain-containing protein At5g66560-like [Pyrus x bretschneideri, Malus domestica];BTB/POZ domain-containing protein At5g66560 [Prunus mume];hypothetical protein PRUPE_ppa002346mg [Prunus persica]	-2.95391	-3.0545	-2.78331	-2.28383
MD00G1148900	NA	-7.06333	-4.98468	-6.36407	-6.47136
MD04G1130100	NA	-6.80626	-5.8953	-4.48694	-4.009
MD05G1271800	probable LRR receptor-like serine/threonine-protein kinase At4g20940 [Pyrus x bretschneideri, Prunus mume, Malus domestica];hypothetical protein PRUPE_ppa000762mg [Prunus persica];probable LRR receptor-like serine/threonine-protein kinase At4g20940-like [Fragaria vesca subsp. vesca]	-3.48999	-3.10158	-2.87656	-4.53673
MD03G1185500	G-type lectin S-receptor-like serine/threonine-protein kinase At4g27290 [Pyrus x bretschneideri];G-type lectin S-receptor-like serine/threonine-protein kinase SD1-1 [Pyrus x bretschneideri];hypothetical protein PRUPE_ppa014934mg [Prunus persica]	-6.78678	-4.38597	-5.23933	-4.75209
MD13G1228200	uncharacterized protein LOC103940240 [Pyrus x bretschneideri];uncharacterized protein LOC103946679 [Pyrus x bretschneideri];replication protein A 32 kDa subunit A-like [Pyrus x bretschneideri]	-6.77852	-6.55154	-4.45928	-6.53009
MD02G1014000	uncharacterized protein LOC103447348 [Malus domestica];osteoclast-stimulating factor 1-like [Malus domestica];ankyrin repeat-containing protein At5g02620-like [Pyrus x bretschneideri]	-6.89122	-6.36666	-6.57443	-5.37005
MD08G1176800	NA	-6.95746	-5.72268	-5.70904	-6.36573
MD17G1235600	double-stranded RNA-binding protein 4-like isoform X2 [Malus domestica];double-stranded RNA-binding protein 4-like isoform X1 [Malus domestica];double-stranded RNA-binding protein 4-like isoform X4 [Malus domestica]	-4.0452	-4.35276	-4.63105	-4.57684
MD03G1137300	histone deacetylase 9 [Pyrus x bretschneideri, Malus domestica];histone deacetylase 9-like [Fragaria vesca subsp. vesca];Histone deacetylase [Medicago truncatula]	-6.92958	-6.44874	-5.51201	-6.74622
MD07G1293900	protein phosphatase 2C 57-like [Pyrus x bretschneideri, Malus domestica];protein phosphatase 2C 57 [Pyrus x bretschneideri];protein phosphatase 2C 57-like isoform X1 [Malus domestica]	-4.66841	-4.03886	-5.56987	-4.62346
MD07G1259100	uncharacterized protein LOC103420771 isoform X4 [Malus domestica];protein TPX2 [Malus domestica];uncharacterized protein LOC103941256 [Pyrus x bretschneideri]	-6.72208	-6.10476	-7.08447	-7.04266
MD08G1214000	alpha/beta hydrolase domain-containing protein 11-like isoform X2 [Pyrus x bretschneideri];alpha/beta hydrolase domain-containing protein 11-like isoform X1 [Pyrus x bretschneideri];alpha/beta hydrolase domain-containing protein 11 [Prunus mume]	-2.19349	-2.29667	-2.25979	-2.53065
MD15G1111000	ABC transporter F family member 4-like [Malus domestica];sarcoplasmic reticulum histidine-rich calcium-binding protein-like isoform X3 [Pyrus x bretschneideri];peptidyl-prolyl cis-trans isomerase G-like isoform X1 [Pyrus x bretschneideri]	-6.80638	-4.94656	-6.99918	-7.12336
MD16G1167100	protein pleiotropic regulatory locus 1 [Pyrus x bretschneideri, Prunus mume];protein pleiotropic regulatory locus 1-like [Malus domestica];hypothetical protein PRUPE_ppa005183mg [Prunus persica]	-6.69514	-6.68859	-7.35296	-6.26427
MD07G1251800	uncharacterized protein LOC103928046 [Pyrus x bretschneideri];uncharacterized protein LOC103453130 [Malus domestica];uncharacterized protein LOC103425693 [Malus domestica]	-6.6193	-7.19818	-7.77249	-6.47353
MD15G1111900	NA	-6.75122	-6.59075	-5.01543	-7.05288
MD11G1305300	uncharacterized protein LOC103430221 [Malus domestica];ATP-dependent zinc metalloprotease FtsH homolog [Malus domestica];cell division control protein 48 homolog E-like [Malus domestica]	-2.25604	-6.52744	-2.139	-3.09328
MD06G1165000	NA	-4.82068	-7.43872	-6.11541	-7.2622
MD01G1212400	pentatricopeptide repeat-containing protein At1g11710, mitochondrial-like [Malus domestica];calcium-dependent protein kinase 17-like [Pyrus x bretschneideri];calcium-dependent protein kinase, putative [Ricinus communis]	-6.80218	-6.60784	-6.25538	-6.05153
MD01G1116300	LOW QUALITY PROTEIN: histone-lysine N-methyltransferase setd3-like [Malus domestica];uncharacterized protein LOC103936743 isoform X8 [Pyrus x bretschneideri];ribosomal N-lysine methyltransferase 4 isoform X5 [Pyrus x bretschneideri]	-6.82229	-4.22758	-6.59329	-4.45086
MD11G1238000	uncharacterized protein LOC103433940 isoform X1 [Malus domestica];uncharacterized protein LOC103433940 isoform X2 [Malus domestica];uncharacterized protein LOC103934422 [Pyrus x bretschneideri]	-4.28271	-4.59108	-3.21207	-6.79873
MD08G1213900	alpha/beta hydrolase domain-containing protein 11 [Pyrus x bretschneideri];alpha/beta hydrolase domain-containing protein 11-like [Pyrus x bretschneideri];alpha/beta hydrolase domain-containing protein 11-like isoform X2 [Pyrus x bretschneideri]	-2.43665	-3.01773	-3.29933	-2.84981
MD05G1004800	NA	-6.75383	-5.75866	-6.30016	-6.8108
MD05G1235400	metal tolerance protein 10-like [Pyrus x bretschneideri, Malus domestica];metal tolerance protein 9-like [Pyrus x bretschneideri, Prunus mume];hypothetical protein PRUPE_ppa006520mg [Prunus persica]	-6.78232	-5.74761	-5.44109	-4.94108
MD00G1151500	NA	-6.71677	-6.92503	-5.99064	-6.13879
MD02G1312200	NA	-6.60364	-5.14496	-6.66069	-6.08944
MD08G1153100	flotillin-like protein 4 [Pyrus x bretschneideri, Prunus mume, Malus domestica];hypothetical protein PRUPE_ppa1027148mg [Prunus persica];uncharacterized protein LOC103319738 isoform X1 [Prunus mume]	-5.88238	-4.04883	-5.25434	-7.37363
MD03G1279800	LOW QUALITY PROTEIN: zinc finger CCCH domain-containing protein 32 [Pyrus x bretschneideri];zinc finger CCCH domain-containing protein 32-like [Tarenaya hassleriana];zinc finger CCCH domain-containing protein 32 isoform X1 [Tarenaya hassleriana]	-6.75348	-5.19676	-5.77875	-6.58078
MD17G1183200	NA	-6.69312	-5.79957	-4.49163	-6.38823
MD00G1192500	amidase 1-like [Pyrus x bretschneideri, Malus domestica];amidase 1-like isoform X4 [Pyrus x bretschneideri];amidase 1-like isoform X2 [Pyrus x bretschneideri]	-4.92048	-4.59557	-3.3967	-4.36961
MD10G1086300	NA	-6.59748	-6.11553	-6.53296	-7.19292
MD15G1115200	uncharacterized protein LOC103400231 [Malus domestica];uncharacterized protein LOC103415643 [Malus domestica];uncharacterized protein LOC103966102 [Pyrus x bretschneideri]	-5.65195	-4.73396	-5.80309	-3.8404
MD15G1100400	polyamine-modulated factor 1-binding protein 1-like [Malus domestica];putative leucine-rich repeat-containing protein DDB_G0290503 [Malus domestica];intracellular protein transport protein USO1-like, partial [Pyrus x bretschneideri]	-6.51352	-4.28892	-6.65283	-6.64299
MD00G1024000	LOW QUALITY PROTEIN: probable threonine--tRNA ligase, cytoplasmic [Malus domestica];probable threonine--tRNA ligase, cytoplasmic [Pyrus x bretschneideri, Prunus mume, Malus domestica];hypothetical protein PRUPE_ppa002440mg [Prunus persica]	-6.54418	-5.83563	-6.10152	-5.70289
MD07G1019200	NA	-6.89794	-4.76229	-5.79735	-5.53748
MD05G1213300	NA	-6.59173	-6.68108	-3.86368	-5.65234
MD04G1205200	kinesin-4 [Malus domestica];carboxy-terminal kinesin 2-like isoform X2 [Malus domestica];carboxy-terminal kinesin 2-like isoform X1 [Malus domestica]	-6.67528	-5.92288	-5.83061	-6.41031
MD05G1258500	NA	-6.49199	-3.64872	-4.98511	-4.6075
MD02G1014100	putative glycerol-3-phosphate transporter 5 [Pyrus x bretschneideri, Prunus mume, Malus domestica];hypothetical protein PRUPE_ppa004556mg [Prunus persica];putative glycerol-3-phosphate transporter 5-like, partial [Fragaria vesca subsp. vesca]	-6.62063	-6.20779	-5.53024	-6.45857
MD05G1028200	uncharacterized protein LOC103419824 [Malus domestica];uncharacterized protein LOC103435473 [Malus domestica];uncharacterized protein LOC103956680 isoform X1 [Pyrus x bretschneideri]	-2.87255	-5.0732	-4.45988	-4.1099
MD10G1265800	NA	-3.57927	-6.00161	-2.51794	-2.24264
MD05G1065700	CBS domain-containing protein CBSCBSPB1-like isoform X2 [Malus domestica];Os01g0923300 [Oryza sativa Japonica Group];CBS domain-containing protein CBSCBSPB1-like isoform X1 [Malus domestica]	-6.4719	-6.536	-6.41409	-4.35313
MD01G1150100	probable LRR receptor-like serine/threonine-protein kinase At3g47570 [Pyrus x bretschneideri, Prunus mume, Malus domestica];hypothetical protein PRUPE_ppa023997mg [Prunus persica];putative receptor-like protein kinase At3g47110 [Pyrus x bretschneideri]	-2.52639	-2.85461	-3.42161	-2.10617
MD00G1115500	embryonic protein DC-8-like [Malus domestica];late embryogenesis abundant protein 1-like [Prunus mume];uncharacterized protein ECU03_1610-like [Malus domestica]	-5.56254	-2.7677	-3.3558	-6.41018
MD00G1086100	kinesin-like protein NACK1 [Pyrus x bretschneideri];LOW QUALITY PROTEIN: kinesin-like protein NACK1 [Malus domestica];hypothetical protein PRUPE_ppa001038mg [Prunus persica]	-2.19838	-2.84766	-2.5533	-3.95211
MD05G1070300	deSI-like protein At4g17486, partial [Pyrus x bretschneideri];deSI-like protein At4g17486 [Pyrus x bretschneideri, Malus domestica];deSI-like protein At4g17486 isoform X1 [Pyrus x bretschneideri]	-6.66704	-4.92061	-4.62285	-5.41467
MD05G1137600	uncharacterized protein LOC103420087 [Malus domestica];uncharacterized protein LOC103436386 [Malus domestica];uncharacterized protein LOC103436011 isoform X4 [Malus domestica]	-6.63535	-5.20041	-6.14074	-4.32774
MD01G1033600	hypothetical protein PRUPE_ppa009241mg [Prunus persica];uncharacterized protein LOC103333834 [Prunus mume];uncharacterized protein LOC103444823 [Malus domestica]	-6.64181	-5.86984	-5.1002	-5.79564
MD09G1032900	probable aldo-keto reductase 2 isoform X1 [Pyrus x bretschneideri, Malus domestica];probable aldo-keto reductase 2 isoform X2 [Pyrus x bretschneideri, Malus domestica];probable aldo-keto reductase 2 [Pyrus x bretschneideri]	-5.60537	-2.5271	-3.65687	-4.15579
MD16G1040100	zinc finger protein 6 [Malus domestica];zinc finger protein 6-like [Pyrus x bretschneideri, Malus domestica];hypothetical protein PRUPE_ppa010077mg [Prunus persica]	-2.5074	-4.15259	-4.33628	-3.11744
MD10G1107900	S-norcoclaurine synthase 1-like isoform X4 [Malus domestica];S-norcoclaurine synthase 1-like isoform X2 [Malus domestica];S-norcoclaurine synthase 1-like isoform X3 [Malus domestica]	-3.68109	-5.1646	-5.48039	-6.25928
MD11G1151400	serine carboxypeptidase-like 51 [Pyrus x bretschneideri];serine carboxypeptidase-like 51 isoform X2 [Pyrus x bretschneideri];serine carboxypeptidase-like 51 isoform X1 [Pyrus x bretschneideri]	-4.01462	-3.74502	-2.75408	-4.5959
MD15G1106700	photosystem II stability/assembly factor HCF136, chloroplastic-like [Malus domestica];photosystem II stability/assembly factor HCF136, chloroplastic [Pyrus x bretschneideri, Malus domestica];hypothetical protein PRUPE_ppa006376mg [Prunus persica]	-6.47936	-6.15135	-5.70719	-5.97778
MD06G1065300	LOW QUALITY PROTEIN: elongation factor G-2, chloroplastic-like [Malus domestica];elongation factor G-2, chloroplastic [Pyrus x bretschneideri, Malus domestica];hypothetical protein PRUPE_ppa001690mg [Prunus persica]	-6.48209	-6.16386	-6.08698	-6.0901
MD07G1033400	putative disease resistance protein RGA4 [Malus domestica];putative disease resistance protein At3g14460-like [Fragaria vesca subsp. vesca];putative disease resistance RPP13-like protein 1 [Pyrus x bretschneideri]	-6.47881	-5.65886	-6.05492	-5.70854
MD05G1190400	probable leucine-rich repeat receptor-like protein kinase At1g35710 [Pyrus x bretschneideri, Malus domestica];probable LRR receptor-like serine/threonine-protein kinase At4g08850 [Malus domestica];probable LRR receptor-like serine/threonine-protein kinase At4g08850 isoform X1 [Pyrus x bretschneideri]	-6.27403	-6.25931	-4.58958	-6.72017
MD06G1175900	serine/threonine-protein kinase HT1-like [Prunus mume, Malus domestica, Fragaria vesca subsp. vesca];hypothetical protein PRUPE_ppa007019mg [Prunus persica];hypothetical protein PHAVU_003G199400g [Phaseolus vulgaris]	-6.30852	-5.95115	-4.66625	-7.06012
MD03G1234700	ABC transporter I family member 20-like [Malus domestica];ABC transporter I family member 20 [Pyrus x bretschneideri, Malus domestica];hypothetical protein PRUPE_ppa008695mg [Prunus persica]	-6.34059	-5.76381	-5.60893	-6.24752
MD02G1037600	uncharacterized protein LOC103448416 [Malus domestica];uncharacterized protein LOC103939802 [Pyrus x bretschneideri];uncharacterized protein LOC103341015 [Prunus mume]	-2.35104	-4.57615	-3.75382	-2.86925
MD05G1346100	NA	-2.60437	-2.99134	-4.19235	-4.82558
MD01G1007900	neutral alpha-glucosidase AB-like [Fragaria vesca subsp. vesca];probable glucan 1,3-alpha-glucosidase [Pyrus x bretschneideri, Prunus mume, Malus domestica];hypothetical protein PRUPE_ppa001032mg [Prunus persica]	-4.56764	-4.31472	-3.34107	-3.29376
MD04G1043200	LOW QUALITY PROTEIN: F-box/FBD/LRR-repeat protein At1g16930-like [Tarenaya hassleriana];uncharacterized protein LOC100264244 [Vitis vinifera];hypothetical protein SORBIDRAFT_07g003556, partial [Sorghum bicolor]	-6.38319	-6.01204	-6.16239	-6.49009
MD11G1203900	uncharacterized protein LOC103930800 isoform X3 [Pyrus x bretschneideri];uncharacterized protein LOC103930800 isoform X1 [Pyrus x bretschneideri];uncharacterized protein LOC103930800 isoform X2 [Pyrus x bretschneideri]	-6.13764	-6.51662	-6.60867	-4.79817
MD10G1309900	(3S,6E)-nerolidol synthase 1-like [Pyrus x bretschneideri, Malus domestica];(3S,6E)-nerolidol synthase 1-like isoform X1 [Pyrus x bretschneideri];(3S,6E)-nerolidol synthase 1-like isoform X2 [Pyrus x bretschneideri]	-5.33641	-6.12987	-4.4938	-4.62382
MD02G1150400	uncharacterized protein LOC103401625 [Malus domestica];uncharacterized protein LOC103947499 [Pyrus x bretschneideri];hypothetical protein L484_014606 [Morus notabilis]	-3.21911	-2.27145	-2.5986	-3.13253
MD05G1068500	NA	-6.36911	-5.71048	-5.58338	-6.03996
MD14G1128800	RING-H2 finger protein ATL20-like [Pyrus x bretschneideri, Malus domestica];putative RING-H2 finger protein ATL69 [Malus domestica];RING-H2 finger protein ATL22-like [Fragaria vesca subsp. vesca]	-2.01081	-4.79578	-3.55394	-2.35768
MD15G1111600	uncharacterized protein LOC103456125 isoform X1 [Malus domestica];uncharacterized protein LOC103415487 [Malus domestica];uncharacterized protein LOC103456125 isoform X2 [Malus domestica]	-6.37201	-4.84316	-5.7132	-6.11174
MD15G1090300	putative disease resistance protein RGA3 [Malus domestica];hypothetical protein PRUPE_ppa022198mg [Prunus persica];hypothetical protein PRUPE_ppa016254mg [Prunus persica]	-6.36667	-4.68386	-5.94773	-5.92038
MD05G1346400	NA	-6.30089	-3.53754	-6.21468	-6.25374
MD12G1231900	superoxide dismutase [Cu-Zn]-like, Cu-Zn] 1-like];hypothetical protein POPTR_0005s04590g [Populus trichocarpa];Cu/Zn superoxide dismutase family protein [Populus trichocarpa]	-6.02691	-4.40947	-5.02878	-4.55942
MD15G1107800	neurofilament medium polypeptide [Malus domestica];YTH domain-containing protein 1-like [Pyrus x bretschneideri];high mobility group nucleosome-binding domain-containing protein 5-like [Pyrus x bretschneideri]	-5.86126	-4.85543	-4.50526	-4.3119
MD08G1152100	topless-related protein 1-like isoform X3 [Pyrus x bretschneideri];topless-related protein 1-like isoform X2 [Pyrus x bretschneideri];topless-related protein 1-like isoform X1 [Pyrus x bretschneideri]	-6.27817	-6.09034	-5.94508	-6.13653
MD05G1190200	probable leucine-rich repeat receptor-like protein kinase At1g35710 [Pyrus x bretschneideri, Malus domestica];probable LRR receptor-like serine/threonine-protein kinase At4g08850 [Malus domestica];hypothetical protein PRUPE_ppa000538mg [Prunus persica]	-6.2229	-4.31733	-3.37291	-4.61902
MD16G1018800	uncharacterized protein LOC103444575 [Malus domestica];nuclear pore complex protein Nup155 [Malus domestica];LOW QUALITY PROTEIN: nuclear pore complex protein Nup155 [Pyrus x bretschneideri]	-6.26241	-5.22442	-4.06211	-5.80098
MD16G1080500	dnaJ homolog subfamily B member 13-like [Malus domestica];dnaJ homolog subfamily B member 4 [Pyrus x bretschneideri, Malus domestica];dnaJ homolog subfamily B member 1 [Prunus mume]	-2.08124	-5.41231	-2.60897	-3.7369
MD07G1019700	NA	-3.94973	-3.61906	-3.34659	-6.21131
MD05G1215700	peptidyl-prolyl cis-trans isomerase 8-like [Malus domestica]	-6.23242	-3.88515	-4.12666	-4.58784
MD15G1275400	uncharacterized protein LOC103425081 [Malus domestica];forkhead box protein O-like [Pyrus x bretschneideri];uncharacterized serine-rich protein C215.13 [Malus domestica]	-2.80375	-3.10058	-3.62213	-3.7477
MD07G1070800	probable receptor-like protein kinase At5g39030 [Pyrus x bretschneideri];probable receptor-like protein kinase At5g39020 [Prunus mume];probable receptor-like protein kinase At1g67000 [Malus domestica]	-5.92485	-5.76058	-6.79503	-6.44201
MD11G1288000	phenazine biosynthesis-like domain-containing protein 1 [Prunus mume, Malus domestica];hypothetical protein PRUPE_ppa009233mg [Prunus persica];phenazine biosynthesis-like domain-containing protein 1 isoform X2 [Prunus mume]	-3.93651	-3.54215	-2.66827	-3.10511
MD12G1157800	uncharacterized protein LOC103949431 [Pyrus x bretschneideri];hypothetical protein PRUPE_ppa008422mg [Prunus persica];uncharacterized protein LOC103338436 [Prunus mume]	-6.26191	-5.75964	-3.31567	-4.7447
MD09G1211000	LOW QUALITY PROTEIN: putative Peroxidase 48 [Malus domestica];putative Peroxidase 48 [Vitis vinifera];Putative Peroxidase 48 [Morus notabilis]	-5.31692	-3.21218	-3.95037	-3.63824
MD17G1247000	LOW QUALITY PROTEIN: uncharacterized protein LOC103948560 [Pyrus x bretschneideri];uncharacterized protein LOC103406660 [Malus domestica]	-5.81874	-6.59162	-7.48433	-6.59769
MD10G1306800	G-type lectin S-receptor-like serine/threonine-protein kinase At1g61550 [Malus domestica];uncharacterized protein LOC103426937 [Malus domestica];G-type lectin S-receptor-like serine/threonine-protein kinase At1g61550 isoform X1 [Pyrus x bretschneideri]	-5.88742	-4.64857	-5.78272	-3.69474
MD04G1076900	uncharacterized protein ycf49-like [Pyrus x bretschneideri];uncharacterized protein ycf49-like isoform X1 [Pyrus x bretschneideri];uncharacterized protein LOC103939218 isoform X4 [Pyrus x bretschneideri]	-5.26322	-5.77046	-6.27104	-6.1106
MD15G1282200	uncharacterized membrane protein At3g27390-like [Pyrus x bretschneideri, Malus domestica];hypothetical protein PRUPE_ppa003356mg [Prunus persica];uncharacterized membrane protein At3g27390 [Prunus mume]	-6.11315	-5.69833	-6.318	-6.24831
MD06G1102500	uncharacterized protein LOC103454623 [Malus domestica];uncharacterized protein LOC103950298 [Pyrus x bretschneideri];uncharacterized protein LOC103962231 [Pyrus x bretschneideri]	-5.11888	-3.42119	-6.04699	-4.99189
MD07G1216500	pyruvate dehydrogenase E1 component subunit beta-1, mitochondrial-like [Malus domestica];uncharacterized protein LOC100817577 isoform X1 [Glycine max];uncharacterized protein LOC100817577 [Glycine max]	-3.86922	-6.39884	-5.61659	-7.2506
MD02G1041500	uncharacterized protein LOC103960671 isoform X1 [Pyrus x bretschneideri];uncharacterized protein LOC103960671 isoform X2 [Pyrus x bretschneideri];tudor domain-containing protein 3 [Malus domestica]	-5.07855	-7.1058	-4.99448	-4.68533
MD03G1205100	LOW QUALITY PROTEIN: cytochrome P450 716B1-like [Pyrus x bretschneideri];cytochrome P450 716B1-like, partial [Malus domestica];cytochrome P450 716B1-like [Malus domestica]	-6.00321	-4.41208	-4.28466	-3.66298
MD11G1183700	NA	-5.16571	-6.42426	-6.8022	-5.84516
MD06G1020000	NA	-6.24585	-4.42216	-5.63349	-4.89237
MD10G1081200	NA	-5.79826	-4.03286	-6.0498	-5.4107
MD16G1115000	serine/threonine-protein phosphatase 6 regulatory ankyrin repeat subunit B-like [Malus domestica];hypothetical protein PRUPE_ppa021372mg [Prunus persica];ankyrin-1-like [Fragaria vesca subsp. vesca]	-6.15455	-4.84749	-5.18244	-5.49515
MD05G1028300	LOW QUALITY PROTEIN: UPF0695 membrane protein C977.11/PB8B6.06c-like [Malus domestica];uncharacterized protein LOC103419824 [Malus domestica];uncharacterized protein LOC103435473 [Malus domestica]	-6.01668	-5.3381	-5.90566	-6.197
MD16G1213600	uncharacterized protein LOC101308803 [Fragaria vesca subsp. vesca];centromere-associated protein E [Pyrus x bretschneideri, Malus domestica];hypothetical protein PRUPE_ppa024028mg, partial [Prunus persica]	-6.0178	-5.98674	-6.00176	-5.98562
MD07G1124500	glyoxylate/hydroxypyruvate reductase HPR3-like [Prunus mume, Malus domestica];hypothetical protein PRUPE_ppa023890mg [Prunus persica];hypothetical protein PRUPE_ppa025117mg [Prunus persica]	-2.31698	-2.7653	-2.70076	-2.70525
MD07G1054500	uncharacterized protein LOC103428421 [Malus domestica];uncharacterized protein LOC103420553 [Malus domestica];E3 ubiquitin-protein ligase RBBP6 isoform X2 [Pyrus x bretschneideri]	-3.51933	-2.69651	-7.09768	-5.15224
MD14G1071600	zinc-metallopeptidase, peroxisomal-like [Camelina sativa];zinc-metallopeptidase, peroxisomal-like isoform X2 [Pyrus x bretschneideri];zinc-metallopeptidase, peroxisomal-like isoform X1 [Pyrus x bretschneideri]	-3.07817	-4.79864	-4.10334	-2.77099
MD11G1151800	NA	-5.9371	-5.6674	-5.01935	-6.34097
MD04G1102300	NA	-5.9487	-6.03571	-5.46613	-6.44946
MD04G1227200	uncharacterized protein LOC103408521 isoform X2 [Malus domestica];uncharacterized protein LOC103408521 isoform X1 [Malus domestica]	-6.13794	-4.91891	-5.10021	-3.06177
MD02G1312300	uncharacterized protein LOC103936967 [Pyrus x bretschneideri];E3 ubiquitin-protein ligase At3g02290-like [Pyrus x bretschneideri, Malus domestica];hypothetical protein PRUPE_ppa010945mg [Prunus persica]	-2.84453	-5.49156	-3.03331	-4.03642
MD08G1182300	sugar transport protein 5-like [Pyrus x bretschneideri];sugar transport protein 5-like, partial [Malus domestica];sugar transport protein 5 [Prunus mume]	-4.04622	-3.62538	-4.28667	-5.64196
MD05G1106500	NA	-3.87093	-3.25966	-3.89342	-3.58828
MD04G1194300	histidine kinase CKI1-like [Pyrus x bretschneideri, Prunus mume, Malus domestica];hypothetical protein PRUPE_ppa001196mg [Prunus persica];Histidine kinase cytokinin receptor, putative [Theobroma cacao]	-2.16172	-4.63898	-2.85458	-3.36755
MD01G1116100	NA	-5.79404	-3.83415	-4.13139	-4.93961
MD02G1245500	exonuclease V, chloroplastic [Malus domestica];hypothetical protein PRUPE_ppa008605mg [Prunus persica];exonuclease V, chloroplastic-like [Pyrus x bretschneideri]	-5.71854	-4.11235	-2.8645	-2.94137
MD17G1089000	uncharacterized protein LOC103417107 [Malus domestica];uncharacterized protein LOC103420271 [Malus domestica];retrovirus-related Pol polyprotein from transposon TNT 1-94 [Malus domestica]	-2.73398	-4.52907	-3.58893	-2.06466
MD09G1117700	LOW QUALITY PROTEIN: eukaryotic translation initiation factor 1A-like [Malus domestica];eukaryotic translation initiation factor 1A [Vitis vinifera, Nelumbo nucifera, Pyrus x bretschneideri, Prunus mume, Malus domestica];eukaryotic translation initiation factor 1A-like [Phoenix dactylifera]	-6.05593	-3.49839	-3.88211	-4.38786
MD09G1139000	NA	-5.94191	-5.68871	-5.43717	-6.05524
MD08G1056200	uncharacterized protein LOC103440718 [Malus domestica];uncharacterized protein LOC103442092 [Malus domestica];uncharacterized protein LOC103953561 [Pyrus x bretschneideri]	-5.74662	-7.60742	-7.04956	-4.94733
MD14G1108500	uncharacterized protein LOC103454773 [Malus domestica];serine/arginine-rich splicing factor SR45a-like isoform X3 [Pyrus x bretschneideri];serine/arginine-rich splicing factor SR45a-like isoform X4 [Pyrus x bretschneideri]	-4.38666	-4.21073	-2.11619	-4.74314
MD01G1237300	uncharacterized protein LOC103445818 [Malus domestica];protein ODORANT1-like [Pyrus x bretschneideri];uncharacterized protein LOC103333740 [Prunus mume]	-5.84383	-5.43387	-5.61233	-6.5641
MD14G1056800	blue copper protein-like [Pyrus x bretschneideri, Malus domestica];cytochrome P450 71BL1-like [Malus domestica];uncharacterized protein LOC103339673 [Prunus mume]	-5.64659	-6.15859	-8.63059	-3.42627
MD15G1352200	NA	-3.28001	-2.38695	-3.66875	-3.73746
MD12G1249300	uncharacterized protein LOC103451078 isoform X1 [Malus domestica];uncharacterized protein LOC103451078 isoform X2 [Malus domestica];uncharacterized protein LOC103434215 [Malus domestica]	-2.48733	-2.77632	-2.33755	-2.61388
MD04G1238400	receptor-like protein kinase FERONIA [Pyrus x bretschneideri, Malus domestica];receptor-like protein kinase ANXUR2 [Pyrus x bretschneideri, Malus domestica];Malectin/receptor-like protein kinase family protein, putative [Theobroma cacao]	-5.53053	-3.81707	-6.72956	-3.02763
MD17G1028400	uncharacterized protein LOC103404290 isoform X1 [Malus domestica];uncharacterized protein LOC103404290 isoform X2 [Malus domestica];uncharacterized protein LOC103965855 [Pyrus x bretschneideri]	-5.89254	-5.3049	-5.71477	-5.68276
MD05G1258800	multiple RNA-binding domain-containing protein 1 [Pyrus x bretschneideri];LOW QUALITY PROTEIN: multiple RNA-binding domain-containing protein 1-like [Malus domestica];multiple RNA-binding domain-containing protein 1-like [Malus domestica]	-3.05047	-4.93114	-5.70101	-4.35862
MD01G1115400	LOW QUALITY PROTEIN: ribosomal N-lysine methyltransferase 4-like [Malus domestica];ribosomal N-lysine methyltransferase 4 isoform X5 [Pyrus x bretschneideri];ribosomal N-lysine methyltransferase 4 isoform X3 [Pyrus x bretschneideri]	-5.80959	-5.73077	-2.90801	-5.19674
MD17G1190900	NA	-2.15073	-3.27106	-3.1032	-2.74073
MD11G1105800	NA	-5.90263	-6.06825	-6.23492	-5.68092
MD04G1066200	NA	-5.85475	-6.44608	-4.59697	-5.19513
MD10G1176100	uncharacterized protein LOC103927999 [Pyrus x bretschneideri];uncharacterized protein LOC103334570 [Prunus mume];hypothetical protein PRUPE_ppa022910mg [Prunus persica]	-5.96735	-3.76501	-4.27786	-4.67756
MD07G1287200	NA	-5.79178	-5.7155	-6.38048	-5.53
MD02G1275700	LOW QUALITY PROTEIN: probable microtubule-binding protein TANGLED [Prunus mume];probable microtubule-binding protein TANGLED [Malus domestica];mannosylglycoprotein endo-beta-mannosidase-like [Malus domestica]	-5.92973	-4.96451	-5.68675	-5.55624
MD00G1020300	protein SUPPRESSOR OF npr1-1, CONSTITUTIVE 1-like [Pyrus x bretschneideri, Malus domestica];TMV resistance protein N-like [Pyrus x bretschneideri, Malus domestica];LOW QUALITY PROTEIN: TMV resistance protein N-like [Pyrus x bretschneideri]	-2.59785	-3.4239	-2.56365	-3.3586
MD17G1119000	NA	-5.75786	-5.42678	-6.29112	-5.55394
MD08G1019300	toll/interleukin-1 receptor-like protein [Pyrus x bretschneideri, Malus domestica];TMV resistance protein N-like, partial [Malus domestica];TMV resistance protein N-like [Pyrus x bretschneideri]	-5.79905	-4.74601	-6.0534	-5.80483
MD13G1260000	transcription factor bHLH149-like [Malus domestica];uncharacterized protein LOC103935724 [Pyrus x bretschneideri];uncharacterized protein LOC103946246 [Pyrus x bretschneideri]	-5.38033	-7.54438	-4.48993	-3.47277
MD12G1192600	uncharacterized protein LOC103402242 [Malus domestica];probable protein phosphatase 2C 60 [Pyrus x bretschneideri, Malus domestica];probable protein phosphatase CG10417, partial [Nicotiana sylvestris]	-5.89493	-4.0849	-5.59442	-5.45422
MD05G1231100	G-type lectin S-receptor-like serine/threonine-protein kinase At4g27290, partial [Malus domestica];G-type lectin S-receptor-like serine/threonine-protein kinase At4g27290 isoform X1 [Pyrus x bretschneideri];G-type lectin S-receptor-like serine/threonine-protein kinase At4g27290 isoform X2 [Pyrus x bretschneideri]	-5.54431	-5.86588	-5.91134	-6.91466
MD17G1078400	NA	-5.34732	-2.47186	-2.26184	-2.95672
MD05G1137700	uncharacterized protein LOC103931077 [Pyrus x bretschneideri];uncharacterized protein LOC103408377 [Malus domestica];uncharacterized protein LOC103433394 [Malus domestica]	-5.49036	-4.77692	-6.23387	-4.91269
MD10G1312600	NA	-5.79431	-4.86884	-5.95367	-5.03018
MD05G1332100	LOW QUALITY PROTEIN: uncharacterized protein LOC103960095 [Pyrus x bretschneideri];G-type lectin S-receptor-like serine/threonine-protein kinase RKS1 [Malus domestica];LOW QUALITY PROTEIN: uncharacterized protein LOC103324604 [Prunus mume]	-5.57408	-2.85998	-2.5671	-2.28457
MD07G1069400	NA	-5.61361	-4.92669	-6.07649	-6.18518
MD02G1117000	uncharacterized protein LOC103455607 [Malus domestica];uncharacterized protein LOC103959180 [Pyrus x bretschneideri];uncharacterized protein LOC103454631 isoform X1 [Malus domestica]	-4.79568	-3.91501	-3.1502	-6.02194
MD11G1067800	NA	-5.65702	-2.71792	-3.94759	-3.74788
MD16G1204800	NA	-5.93119	-5.24249	-6.06893	-4.83241
MD12G1136000	LRR receptor-like serine/threonine-protein kinase EFR [Malus domestica];probable LRR receptor-like serine/threonine-protein kinase At3g47570 [Prunus mume];hypothetical protein PRUPE_ppa026687mg [Prunus persica]	-5.63953	-4.45781	-4.25557	-4.1346
MD12G1196500	uncharacterized protein LOC103930267 [Pyrus x bretschneideri];uncharacterized protein LOC101291784 [Fragaria vesca subsp. vesca];uncharacterized protein LOC104605425 isoform X1 [Nelumbo nucifera]	-3.40753	-2.82549	-3.61976	-3.7555
MD12G1212600	SOSS complex subunit B homolog [Pyrus x bretschneideri, Malus domestica];SOSS complex subunit B homolog isoform X1 [Prunus mume];SOSS complex subunit B homolog isoform X2 [Prunus mume]	-5.56974	-3.39521	-5.65459	-5.6802
MD17G1062800	NA	-5.40281	-5.27303	-3.43146	-5.20689
MD07G1032100	pentatricopeptide repeat-containing protein At2g13600-like [Malus domestica];pentatricopeptide repeat-containing protein At2g13600 [Pyrus x bretschneideri, Prunus mume, Malus domestica];hypothetical protein PRUPE_ppa002338mg [Prunus persica]	-5.43901	-2.06753	-3.12107	-4.48327
MD05G1258600	multiple RNA-binding domain-containing protein 1 [Pyrus x bretschneideri, Prunus mume, Malus domestica];hypothetical protein PRUPE_ppa001609mg [Prunus persica];LOW QUALITY PROTEIN: multiple RNA-binding domain-containing protein 1-like [Malus domestica]	-3.27626	-2.89189	-4.43157	-2.86864
MD10G1141100	TMV resistance protein N-like [Pyrus x bretschneideri, Malus domestica];protein SUPPRESSOR OF npr1-1, CONSTITUTIVE 1-like [Pyrus x bretschneideri, Malus domestica];TMV resistance protein N-like isoform X1 [Pyrus x bretschneideri]	-5.74623	-4.60069	-4.62622	-5.71023
MD01G1044800	uncharacterized protein LOC103452720 [Malus domestica];uncharacterized protein LOC103452157 [Malus domestica];uncharacterized protein LOC103336134, partial [Prunus mume]	-5.53623	-5.7263	-5.89946	-5.29794
MD01G1051000	ribose-phosphate pyrophosphokinase 4-like [Malus domestica];ribose-phosphate pyrophosphokinase 4 [Pyrus x bretschneideri, Prunus mume];hypothetical protein PRUPE_ppa006599mg [Prunus persica]	-5.65382	-5.45806	-5.8428	-5.91292
MD06G1104300	protein yippee-like [Pyrus x bretschneideri, Prunus mume, Malus domestica];hypothetical protein PRUPE_ppa013317mg [Prunus persica];hypothetical protein CICLE_v10033070mg [Citrus clementina]	-5.71081	-5.01768	-4.74826	-5.22877
MD11G1180200	protein FIZZY-RELATED 2-like isoform X1 [Malus domestica];protein FIZZY-RELATED 2-like isoform X2 [Malus domestica];protein FIZZY-RELATED 2-like isoform X3 [Malus domestica]	-5.20619	-3.54209	-6.06751	-4.00937
MD17G1283300	LOW QUALITY PROTEIN: probable calcium-binding protein CML13 [Malus domestica];probable calcium-binding protein CML13 [Pyrus x bretschneideri, Malus domestica];hypothetical protein PRUPE_ppa019592mg, partial [Prunus persica]	-5.13646	-7.8483	-5.96036	-7.13093
MD05G1144100	cellulose synthase-like protein D4 [Pyrus x bretschneideri, Prunus mume, Malus domestica];hypothetical protein PRUPE_ppa000490mg [Prunus persica];cellulose synthase-like protein D4-like [Fragaria vesca subsp. vesca]	-5.13383	-2.95176	-3.71858	-3.55231
MD04G1036200	NA	-5.50259	-5.82408	-5.48427	-5.45743
MD11G1082700	NA	-2.39684	-6.43922	-5.8319	-4.37263
MD17G1252900	NA	-5.59041	-5.54786	-5.50934	-6.02073
MD12G1182700	NA	-5.55508	-4.79632	-3.1226	-5.87061
MD05G1254500	probable RNA 3'-terminal phosphate cyclase-like protein isoform X1 [Pyrus x bretschneideri];probable RNA 3'-terminal phosphate cyclase-like protein [Pyrus x bretschneideri, Malus domestica];probable RNA 3'-terminal phosphate cyclase-like protein isoform X2 [Pyrus x bretschneideri]	-5.4903	-4.86773	-4.56623	-3.78247
MD05G1333800	probable threonine--tRNA ligase, cytoplasmic [Pyrus x bretschneideri, Prunus mume, Malus domestica];LOW QUALITY PROTEIN: probable threonine--tRNA ligase, cytoplasmic [Pyrus x bretschneideri, Malus domestica];hypothetical protein PRUPE_ppa002440mg [Prunus persica]	-3.08183	-3.53857	-3.40154	-2.96683
MD11G1045000	pentatricopeptide repeat-containing protein At5g66520-like [Malus domestica]	-3.95217	-3.52408	-5.32926	-4.67829
MD05G1020100	TMV resistance protein N-like [Pyrus x bretschneideri, Malus domestica];TMV resistance protein N-like, partial [Pyrus x bretschneideri];hypothetical protein PRUPE_ppa020280mg [Prunus persica]	-2.22352	-3.07296	-2.57762	-2.03999
MD04G1242100	uncharacterized protein LOC103427759 isoform X1 [Malus domestica];uncharacterized protein LOC103434253 isoform X1 [Malus domestica];uncharacterized protein LOC103930384 [Pyrus x bretschneideri]	-2.09681	-3.31778	-2.69607	-4.59398
MD11G1105400	NA	-5.50333	-5.38472	-5.58766	-5.74168
MD10G1271000	floral homeotic protein AGAMOUS-like isoform X3 [Malus domestica];floral homeotic protein AGAMOUS-like isoform X2 [Malus domestica];floral homeotic protein AGAMOUS-like isoform X1 [Malus domestica]	-5.3158	-6.30772	-5.93972	-4.28158
MD10G1177700	NA	-2.97225	-3.37851	-2.59757	-2.63733
MD07G1032200	NA	-3.23917	-2.15158	-2.89701	-2.35628
MD00G1014200	NA	-5.50386	-4.36612	-5.10668	-5.49765
MD09G1216500	NA	-5.59895	-5.19591	-4.14081	-5.04305
MD05G1337600	NA	-5.09736	-4.52181	-5.2551	-4.03935
MD07G1066500	hypothetical protein CICLE_v100309252mg, partial [Citrus clementina];alkaline/neutral invertase CINV2-like, partial [Prunus mume];alkaline/neutral invertase CINV1-like [Malus domestica]	-5.42912	-5.59244	-5.06667	-5.61172
MD00G1020500	protein SUPPRESSOR OF npr1-1, CONSTITUTIVE 1-like [Pyrus x bretschneideri, Malus domestica];TMV resistance protein N-like [Pyrus x bretschneideri, Malus domestica];uncharacterized protein LOC101307637 [Fragaria vesca subsp. vesca]	-4.0214	-3.58645	-5.34088	-6.07993
MD15G1090400	hypothetical protein PRUPE_ppa016254mg [Prunus persica];putative disease resistance protein RGA3 [Malus domestica];putative disease resistance protein RGA1 [Prunus mume]	-5.49655	-4.53896	-4.91762	-4.95645
MD10G1274800	ER lumen protein-retaining receptor A-like [Pyrus x bretschneideri];ER lumen protein retaining receptor-like [Malus domestica];ER lumen protein-retaining receptor A [Vitis vinifera]	-5.32273	-5.61661	-5.99375	-5.09458
MD05G1070100	UDP-D-xylose:L-fucose alpha-1,3-D-xylosyltransferase 2-like [Pyrus x bretschneideri];UDP-D-xylose:L-fucose alpha-1,3-D-xylosyltransferase 1-like [Prunus mume];hypothetical protein PRUPE_ppa006072mg [Prunus persica]	-5.20951	-5.43995	-5.01202	-4.56305
MD05G1028400	uncharacterized protein LOC103419824 [Malus domestica];uncharacterized protein LOC103435473 [Malus domestica];uncharacterized protein LOC103956680 isoform X1 [Pyrus x bretschneideri]	-5.19722	-4.79375	-5.68003	-5.03885
MD06G1212400	cytochrome P450 94A2-like [Pyrus x bretschneideri, Malus domestica];cytochrome P450 94A1-like [Prunus mume];hypothetical protein PRUPE_ppa004467mg [Prunus persica]	-3.55584	-3.80914	-3.13884	-2.25721
MD05G1136900	actin cytoskeleton-regulatory complex protein PAN1-like [Malus domestica];LOW QUALITY PROTEIN: actin cytoskeleton-regulatory complex protein PAN1-like [Malus domestica];intersectin-1-like [Malus domestica]	-2.64774	-3.01564	-4.76881	-2.36117
MD00G1014100	uncharacterized protein LOC103425722 [Malus domestica];uncharacterized protein LOC103440822 [Malus domestica];uncharacterized protein LOC103419223 [Malus domestica]	-5.60829	-4.05922	-5.07735	-4.58615
MD15G1115000	uncharacterized protein LOC103424752 [Malus domestica];uncharacterized protein LOC103966102 [Pyrus x bretschneideri];uncharacterized protein LOC103966014 isoform X1 [Pyrus x bretschneideri]	-4.40582	-3.27397	-4.49515	-4.86
MD06G1084000	heparanase-like protein 1 isoform X2 [Pyrus x bretschneideri];heparanase-like protein 1 isoform X1 [Pyrus x bretschneideri];heparanase-like protein 1 [Malus domestica]	-4.66781	-3.31307	-5.23371	-3.36624
MD00G1024100	LOW QUALITY PROTEIN: probable threonine--tRNA ligase, cytoplasmic [Malus domestica];probable threonine--tRNA ligase, cytoplasmic [Prunus mume];hypothetical protein PRUPE_ppa002440mg [Prunus persica]	-5.2743	-4.83949	-4.93147	-5.09523
MD03G1204400	uncharacterized protein LOC103432768 [Malus domestica];uncharacterized protein LOC103403654 [Malus domestica];uncharacterized protein LOC103957844 [Pyrus x bretschneideri]	-5.42137	-4.78845	-4.26908	-4.96279
MD02G1041600	tudor domain-containing protein 3-like isoform X2 [Malus domestica];tudor domain-containing protein 3-like isoform X1 [Malus domestica];tudor domain-containing protein 3-like [Malus domestica]	-5.37525	-3.97382	-4.85749	-5.38672
MD06G1230600	peptidyl-prolyl cis-trans isomerase FKBP17-2, chloroplastic-like [Pyrus x bretschneideri, Malus domestica];LOW QUALITY PROTEIN: peptidyl-prolyl cis-trans isomerase FKBP17-2, chloroplastic-like [Malus domestica];peptidyl-prolyl cis-trans isomerase FKBP17-2, chloroplastic [Prunus mume]	-5.05304	-4.82107	-4.03149	-3.12028
MD00G1182800	NA	-5.36237	-5.37483	-4.2391	-6.08489
MD02G1040500	uncharacterized protein LOC103426709 [Malus domestica];tudor domain-containing protein 3 [Pyrus x bretschneideri];tudor domain-containing protein 3-like [Malus domestica]	-2.9784	-4.17186	-2.15829	-4.70716
MD17G1104200	ankyrin repeat-containing protein At3g12360-like [Pyrus x bretschneideri];uncharacterized protein LOC103411410 [Malus domestica];uncharacterized protein LOC103962759 [Pyrus x bretschneideri]	-4.57233	-3.63341	-5.45051	-5.66947
MD17G1094000	APO protein 4, mitochondrial-like [Pyrus x bretschneideri];LOW QUALITY PROTEIN: APO protein 4, mitochondrial [Pyrus x bretschneideri, Malus domestica];hypothetical protein PRUPE_ppa008702mg [Prunus persica]	-3.47359	-4.66406	-5.29174	-6.40596
MD12G1249800	NA	-5.08018	-4.96773	-5.35977	-6.31544
MD16G1018600	LOW QUALITY PROTEIN: nuclear pore complex protein Nup155-like [Malus domestica];LOW QUALITY PROTEIN: nuclear pore complex protein Nup155 [Pyrus x bretschneideri];nuclear pore complex protein Nup155 [Malus domestica]	-5.17407	-5.20411	-4.35491	-5.52584
MD05G1070000	NA	-2.63368	-3.33072	-3.71503	-3.51839
MD08G1040000	ent-kaurene oxidase, chloroplastic-like [Malus domestica];ent-kaurene oxidase, chloroplastic-like isoform X2 [Pyrus x bretschneideri];ent-kaurene oxidase, chloroplastic-like isoform X1 [Pyrus x bretschneideri]	-4.43678	-4.67757	-5.45127	-3.37454
MD14G1098500	F-box/LRR-repeat protein At3g48880-like [Musa acuminata subsp. malaccensis, Pyrus x bretschneideri, Malus domestica, Phoenix dactylifera];RNI-like superfamily protein isoform 1 [Theobroma cacao];RNI-like superfamily protein isoform 3 [Theobroma cacao]	-5.03148	-6.45449	-5.78712	-4.93671
MD04G1133900	NA	-5.24282	-3.73281	-4.86158	-5.7331
MD07G1045000	NA	-5.01171	-4.44119	-5.08754	-4.72257
MD10G1018700	hypothetical protein PRUPE_ppa000246mg [Prunus persica];LOW QUALITY PROTEIN: probable phosphoribosylformylglycinamidine synthase, chloroplastic/mitochondrial [Cucumis melo];probable phosphoribosylformylglycinamidine synthase, chloroplastic/mitochondrial [Pyrus x bretschneideri]	-5.25624	-4.06005	-4.82159	-4.5687
MD13G1227200	cytosolic enolase 3-like [Pyrus x bretschneideri, Malus domestica];cytosolic enolase 3 [Prunus mume, Malus domestica];hypothetical protein PRUPE_ppa005134mg [Prunus persica]	-5.16227	-5.09435	-5.60599	-5.85925
MD14G1130100	LOW QUALITY PROTEIN: GDSL esterase/lipase 7 [Malus domestica];GDSL esterase/lipase At5g08460 [Pyrus x bretschneideri];GDSL esterase/lipase At5g08460-like [Malus domestica]	-5.29735	-5.06371	-5.32506	-4.44404
MD06G1065200	LOW QUALITY PROTEIN: elongation factor G-2, chloroplastic-like [Malus domestica];elongation factor G-2, chloroplastic [Pyrus x bretschneideri, Prunus mume, Malus domestica];hypothetical protein PRUPE_ppa001690mg [Prunus persica]	-5.42907	-4.88653	-3.66923	-5.39595
MD07G1209900	importin subunit alpha-1-like [Pyrus x bretschneideri];importin subunit alpha-1b-like [Malus domestica];importin subunit alpha-1 [Prunus mume]	-4.26215	-2.99792	-3.67924	-4.31626
MD17G1120500	probable glycosyltransferase At3g07620 [Pyrus x bretschneideri, Prunus mume, Malus domestica];hypothetical protein PRUPE_ppa024503mg [Prunus persica];probable glycosyltransferase At3g07620-like [Fragaria vesca subsp. vesca]	-5.10316	-3.23825	-5.38132	-3.58096
MD06G1141500	protein SHOOT GRAVITROPISM 5-like [Pyrus x bretschneideri, Malus domestica];protein SHOOT GRAVITROPISM 5 [Malus domestica];hypothetical protein PRUPE_ppa021164mg [Prunus persica]	-4.68535	-4.36219	-5.00497	-4.82554
MD11G1044000	uncharacterized WD repeat-containing protein C2A9.03 [Pyrus x bretschneideri, Malus domestica];uncharacterized WD repeat-containing protein C2A9.03-like [Pyrus x bretschneideri, Malus domestica];hypothetical protein PRUPE_ppa005817mg [Prunus persica]	-3.16046	-3.48983	-3.68097	-3.8313
MD08G1195100	phosphoribosylformylglycinamidine cyclo-ligase, chloroplastic/mitochondrial-like [Pyrus x bretschneideri, Malus domestica];hypothetical protein PRUPE_ppa006639mg [Prunus persica];phosphoribosylformylglycinamidine cyclo-ligase, chloroplastic/mitochondrial [Prunus mume]	-4.26527	-5.04244	-2.50277	-3.63393
MD02G1043200	peroxisomal fatty acid beta-oxidation multifunctional protein AIM1-like [Pyrus x bretschneideri, Malus domestica];peroxisomal fatty acid beta-oxidation multifunctional protein AIM1 [Pyrus x bretschneideri];hypothetical protein PRUPE_ppa002052mg [Prunus persica]	-3.22083	-4.28696	-3.69606	-4.00084
MD07G1243600	LOW QUALITY PROTEIN: uncharacterized protein LOC103420828 [Malus domestica];hypothetical protein PRUPE_ppa000520mg [Prunus persica];ATP-dependent DNA helicase srs2 [Prunus mume]	-2.93628	-4.26654	-5.50709	-5.06329
MD11G1085900	NA	-5.41166	-3.91732	-3.95743	-3.65689
MD03G1199000	putative lactoylglutathione lyase isoform X2 [Pyrus x bretschneideri];putative lactoylglutathione lyase [Malus domestica];putative lactoylglutathione lyase isoform X1 [Pyrus x bretschneideri]	-5.09674	-3.76358	-3.02199	-4.77977
MD15G1106000	probable cyclic nucleotide-gated ion channel 14 [Pyrus x bretschneideri, Malus domestica];LOW QUALITY PROTEIN: probable cyclic nucleotide-gated ion channel 14 [Prunus mume];hypothetical protein PRUPE_ppa016327mg [Prunus persica]	-4.58751	-7.51099	-3.21018	-2.5809
MD05G1054300	dual specificity protein kinase shkC-like [Malus domestica];dual specificity protein kinase shkC [Prunus mume];hypothetical protein PRUPE_ppa005127mg [Prunus persica]	-5.09218	-5.19614	-5.20729	-6.04103
MD12G1145500	high-light-induced protein, chloroplastic-like [Malus domestica];high-light-induced protein, chloroplastic [Pyrus x bretschneideri, Malus domestica];hypothetical protein PRUPE_ppa013648mg [Prunus persica]	-2.62181	-4.2958	-2.44082	-5.38094
MD11G1217500	calcium-dependent protein kinase 2 [Malus domestica];calcium-dependent protein kinase 2-like [Pyrus x bretschneideri];calcium-dependent protein kinase 9-like [Fragaria vesca subsp. vesca]	-3.81605	-2.60103	-2.66034	-2.21654
MD16G1018500	LOW QUALITY PROTEIN: nuclear pore complex protein Nup155-like [Malus domestica];LOW QUALITY PROTEIN: nuclear pore complex protein Nup155 [Pyrus x bretschneideri, Prunus mume];hypothetical protein PRUPE_ppa000191mg [Prunus persica]	-4.79589	-3.22079	-2.33245	-6.03565
MD07G1036400	glutamate--cysteine ligase, chloroplastic-like isoform X2 [Malus domestica];glutamate--cysteine ligase, chloroplastic-like isoform X1 [Malus domestica];hypothetical protein PRUPE_ppa022884mg, partial [Prunus persica]	-4.28782	-4.46324	-5.90697	-5.01341
MD02G1054800	NA	-5.07821	-4.75528	-5.07045	-5.8554
MD07G1035300	annexin D3-like [Pyrus x bretschneideri, Prunus mume];annexin D3 [Pyrus x bretschneideri, Malus domestica];hypothetical protein PRUPE_ppa007879mg [Prunus persica]	-4.74421	-3.63804	-3.08763	-4.16105
MD07G1245700	ATP-dependent DNA helicase srs2-like [Malus domestica];LOW QUALITY PROTEIN: uncharacterized protein LOC103420828 [Malus domestica];hypothetical protein PRUPE_ppa000520mg [Prunus persica]	-2.67069	-3.11681	-3.16097	-6.49697
MD11G1144500	uncharacterized protein LOC103447735 [Malus domestica];uncharacterized protein LOC103439522 isoform X1 [Malus domestica];uncharacterized protein LOC103411211 isoform X1 [Malus domestica]	-5.1796	-3.79896	-4.174	-3.97533
MD03G1249900	NA	-5.03349	-4.65838	-5.40111	-4.6844
MD12G1175200	EG45-like domain containing protein 2 [Malus domestica];EG45-like domain containing protein isoform X2 [Malus domestica];EG45-like domain containing protein isoform X3 [Malus domestica]	-4.84125	-6.95612	-4.80219	-5.0831
MD06G1065100	elongation factor G-2, chloroplastic [Pyrus x bretschneideri, Prunus mume, Malus domestica];elongation factor G, chloroplastic-like [Citrus sinensis, Fragaria vesca subsp. vesca];hypothetical protein PRUPE_ppa001690mg [Prunus persica]	-5.03431	-3.93308	-4.37032	-5.26661
MD04G1058500	nudix hydrolase 8 isoform X1 [Pyrus x bretschneideri];nudix hydrolase 8 isoform X2 [Pyrus x bretschneideri];nudix hydrolase 8-like [Fragaria vesca subsp. vesca]	-4.68341	-5.85707	-4.22072	-6.14104
MD03G1246800	seipin-like [Prunus mume];uncharacterized protein LOC103448878 [Malus domestica];uncharacterized protein LOC103949975 [Pyrus x bretschneideri]	-5.30988	-4.51384	-4.65405	-4.73703
MD04G1015200	NA	-4.76561	-4.55239	-5.92524	-4.33184
MD05G1030900	NA	-5.11109	-4.04209	-4.82323	-5.25087
MD03G1238900	uncharacterized protein LOC103418607 [Malus domestica];GPI-anchored protein LORELEI-like [Malus domestica];myb-related protein Myb4-like [Malus domestica]	-4.69226	-3.10564	-4.59017	-2.69715
MD16G1217000	NA	-4.54009	-5.67904	-4.68968	-4.83377
MD05G1106400	NA	-4.09655	-3.40572	-3.02601	-6.39447
MD02G1042700	omega-hydroxypalmitate O-feruloyl transferase-like [Pyrus x bretschneideri, Malus domestica, Fragaria vesca subsp. vesca];omega-hydroxypalmitate O-feruloyl transferase [Prunus mume];Omega-hydroxypalmitate O-feruloyl transferase [Morus notabilis]	-4.16043	-4.183	-5.42706	-2.56005
MD10G1060300	auxin-induced protein 15A-like [Pyrus x bretschneideri, Malus domestica];hypothetical protein PRUPE_ppa015749mg [Prunus persica];hypothetical protein PRUPE_ppa016712mg [Prunus persica]	-3.8756	-4.86866	-6.33215	-3.63298
MD05G1073900	uncharacterized protein LOC100384122 [Zea mays];AP2-like ethylene-responsive transcription factor AIL5 [Morus notabilis];transcription factor, putative [Ricinus communis]	-4.6631	-6.28881	-4.86125	-5.60919
MD10G1285900	uncharacterized protein LOC103434852 [Malus domestica];uncharacterized protein LOC103938017 isoform X1 [Pyrus x bretschneideri];uncharacterized protein LOC103938017 isoform X2 [Pyrus x bretschneideri]	-2.38672	-2.55736	-2.54702	-2.91525
MD11G1266400	LOW QUALITY PROTEIN: 40S ribosomal protein SA-like [Malus domestica];LOW QUALITY PROTEIN: 40S ribosomal protein SA-like, partial [Malus domestica];40S ribosomal protein SA-like [Pyrus x bretschneideri]	-4.78693	-3.52996	-5.70521	-4.73735
MD12G1230300	acyl carrier protein 1, chloroplastic-like [Pyrus x bretschneideri, Malus domestica];hypothetical protein PRUPE_ppa013030mg [Prunus persica];acyl carrier protein 1, chloroplastic [Prunus mume]	-2.97396	-4.67386	-2.14883	-2.35638
MD03G1132000	uncharacterized protein LOC103439082, partial [Malus domestica];uncharacterized protein LOC103958864 [Pyrus x bretschneideri]	-2.19773	-2.13456	-5.64107	-3.50229
MD05G1028900	NA	-5.02524	-4.53855	-4.45585	-4.48226
MD11G1152900	putative disease resistance RPP13-like protein 1 [Pyrus x bretschneideri, Malus domestica];putative disease resistance protein At3g14460 [Malus domestica];putative disease resistance RPP13-like protein 1, partial [Malus domestica]	-3.55967	-4.27358	-5.1357	-4.73055
MD02G1048600	uncharacterized protein LOC103419676 [Malus domestica];uncharacterized protein LOC103953651 [Pyrus x bretschneideri];uncharacterized protein LOC103941852 [Pyrus x bretschneideri]	-4.95962	-4.65381	-3.84983	-4.33338
MD15G1102800	uncharacterized protein LOC103957508 isoform X2 [Pyrus x bretschneideri];uncharacterized protein LOC103957508 isoform X1 [Pyrus x bretschneideri];uncharacterized protein LOC103964517 isoform X1 [Pyrus x bretschneideri]	-2.38364	-5.30701	-2.4006	-3.86636
MD05G1253200	protein PHLOEM PROTEIN 2-LIKE A1-like [Malus domestica];protein PHLOEM PROTEIN 2-LIKE A2-like [Malus domestica];hypothetical protein PRUPE_ppa014565mg [Prunus persica]	-4.69186	-4.36352	-3.34305	-2.5922
MD02G1041100	uncharacterized protein LOC103448662 isoform X2 [Malus domestica];uncharacterized protein LOC103448662 isoform X1 [Malus domestica];uncharacterized protein LOC103447240 isoform X1 [Malus domestica]	-2.30412	-3.57914	-4.19123	-5.55182
MD17G1120700	NA	-4.43173	-2.60644	-3.24517	-3.60354
MD01G1165800	LOW QUALITY PROTEIN: DNA topoisomerase 2-like [Malus domestica];DNA topoisomerase 2 isoform X2 [Prunus mume];DNA topoisomerase 2-like [Fragaria vesca subsp. vesca]	-4.07436	-3.5194	-4.05074	-6.55801
MD09G1142000	anthocyanidin 3-O-glucosyltransferase 2-like isoform X2 [Malus domestica];anthocyanidin 3-O-glucosyltransferase 2-like isoform X1 [Malus domestica];anthocyanidin 3-O-glucosyltransferase 2-like [Pyrus x bretschneideri]	-4.59807	-5.05694	-5.38207	-5.36211
MD08G1136300	psbP domain-containing protein 5, chloroplastic-like [Malus domestica];uncharacterized protein LOC103966022 [Pyrus x bretschneideri];uncharacterized protein LOC103966020 [Pyrus x bretschneideri]	-2.91206	-3.14887	-3.95309	-3.08097
MD17G1175800	ABC transporter C family member 8 [Pyrus x bretschneideri, Malus domestica];ABC transporter C family member 8-like [Prunus mume];hypothetical protein PRUPE_ppa000217mg [Prunus persica]	-5.00056	-3.68209	-4.85849	-5.44764
MD11G1206700	beta-(1,2)-xylosyltransferase-like [Malus domestica];beta-(1,2)-xylosyltransferase-like, partial [Malus domestica];beta-(1,2)-xylosyltransferase-like isoform X2 [Pyrus x bretschneideri]	-4.76373	-4.27994	-5.16313	-5.46589
MD03G1091000	NA	-3.35717	-3.83969	-3.62751	-2.00271
MD05G1069900	NA	-4.84337	-4.58135	-4.2845	-4.95992
MD01G1100900	probable LRR receptor-like serine/threonine-protein kinase At3g47570 [Pyrus x bretschneideri, Malus domestica];probable LRR receptor-like serine/threonine-protein kinase At3g47570 isoform X1 [Pyrus x bretschneideri];probable LRR receptor-like serine/threonine-protein kinase At3g47570 isoform X2 [Pyrus x bretschneideri]	-4.56111	-5.70182	-4.5656	-3.78245
MD09G1197200	NA	-4.7573	-3.91708	-4.03639	-4.24497
MD10G1061600	probable ribosome-binding factor A, chloroplastic [Pyrus x bretschneideri, Malus domestica];hypothetical protein EUTSA_v10026220mg [Eutrema salsugineum];hypothetical protein PRUPE_ppa011113mg [Prunus persica]	-4.75215	-3.76426	-4.98941	-5.63655
MD11G1288900	NA	-3.8887	-3.63536	-5.56017	-5.27089
MD11G1105900	peroxisomal membrane protein PEX14-like [Malus domestica];uncharacterized protein LOC103940856 [Pyrus x bretschneideri];hypothetical protein POPTR_0015s08730g [Populus trichocarpa]	-4.6604	-4.55091	-4.60056	-5.13417
MD02G1155700	NA	-4.84267	-4.03726	-4.3032	-3.73399
MD10G1285700	uncharacterized protein LOC103938017 isoform X2 [Pyrus x bretschneideri];uncharacterized protein LOC103434852 [Malus domestica];uncharacterized protein LOC103944260 [Pyrus x bretschneideri]	-2.86184	-3.1532	-2.82986	-4.16101
MD10G1302700	sphingosine kinase 1 isoform X1 [Pyrus x bretschneideri];sphingosine kinase 1-like isoform X1 [Malus domestica];hypothetical protein PRUPE_ppa004781mg [Prunus persica]	-2.11538	-3.66409	-3.84023	-3.02278
MD03G1155200	aluminum-activated malate transporter 2-like isoform X1 [Malus domestica];aluminum-activated malate transporter 2-like [Pyrus x bretschneideri];aluminum-activated malate transporter 2-like isoform X2 [Malus domestica]	-4.01556	-6.18734	-6.99311	-6.06381
MD05G1190700	probable LRR receptor-like serine/threonine-protein kinase At4g08850 [Malus domestica];probable leucine-rich repeat receptor-like protein kinase At1g35710 [Pyrus x bretschneideri, Malus domestica];probable LRR receptor-like serine/threonine-protein kinase At4g08850 isoform X1 [Pyrus x bretschneideri]	-4.31801	-5.50192	-5.29732	-5.22024
MD00G1110300	NA	-4.56188	-4.04091	-3.47398	-4.27634
MD07G1033700	putative disease resistance RPP13-like protein 1 isoform X1 [Malus domestica];putative disease resistance RPP13-like protein 1 isoform X2 [Malus domestica];putative disease resistance RPP13-like protein 1 [Prunus mume]	-2.1105	-3.92993	-4.60713	-2.28624
MD07G1217800	NA	-4.43624	-4.22796	-4.53837	-5.22508
MD09G1283900	beta-carotene isomerase D27, chloroplastic [Pyrus x bretschneideri, Malus domestica];beta-carotene isomerase D27, chloroplastic-like [Prunus mume];hypothetical protein PRUPE_ppa026536mg [Prunus persica]	-2.31963	-4.63334	-3.38977	-5.6701
MD07G1032600	uncharacterized protein LOC103957650 [Pyrus x bretschneideri];dentin sialophosphoprotein-like [Malus domestica];uncharacterized protein LOC103945566 [Pyrus x bretschneideri]	-4.0497	-5.53841	-5.29736	-3.398
MD11G1092900	NA	-2.04609	-3.18259	-3.33056	-2.70654
MD01G1075600	fumarate hydratase 1, mitochondrial [Pyrus x bretschneideri, Malus domestica];LOW QUALITY PROTEIN: fumarate hydratase 1, mitochondrial-like [Pyrus x bretschneideri, Malus domestica];LOW QUALITY PROTEIN: fumarate hydratase 1, mitochondrial [Prunus mume]	-4.13933	-4.11351	-3.63914	-3.36749
MD02G1182500	BTB/POZ domain-containing protein At5g67385-like [Malus domestica];BTB/POZ domain-containing protein At5g67385 [Pyrus x bretschneideri];LOW QUALITY PROTEIN: BTB/POZ domain-containing protein At5g67385-like [Malus domestica]	-2.76916	-2.7958	-3.5827	-5.36083
MD15G1076200	LOW QUALITY PROTEIN: nuA4 complex subunit EAF3 homolog [Pyrus x bretschneideri];chromatin modification-related protein EAF3-like [Pyrus x bretschneideri, Malus domestica];nuA4 complex subunit EAF3 homolog [Prunus mume]	-2.37867	-5.14003	-3.09623	-3.88362
MD11G1169500	uncharacterized protein LOC103436170 [Malus domestica];uncharacterized protein LOC101294691 [Fragaria vesca subsp. vesca];uncharacterized protein LOC103933683 [Pyrus x bretschneideri]	-4.19316	-5.07296	-4.3296	-5.10088
MD04G1098900	putative serine/threonine-protein kinase [Malus domestica];putative serine/threonine-protein kinase isoform X1 [Pyrus x bretschneideri];putative serine/threonine-protein kinase isoform X2 [Pyrus x bretschneideri]	-2.06712	-2.19459	-2.71512	-4.10031
MD07G1218500	NA	-3.5459	-4.32805	-4.96438	-4.71265
MD17G1272100	glutathione S-transferase F12-like [Malus domestica];glutathione S-transferase F12 [Pyrus x bretschneideri];glutathione S-transferase F11-like [Prunus mume]	-3.65342	-3.42194	-2.42822	-2.62568
MD08G1109400	NA	-3.26424	-2.53757	-2.19689	-2.82296
MD05G1054200	dual specificity protein kinase shkC-like [Pyrus x bretschneideri, Malus domestica];hypothetical protein PRUPE_ppa005127mg [Prunus persica];dual specificity protein kinase shkC [Prunus mume]	-3.51946	-3.45542	-3.72373	-3.64181
MD11G1206800	beta-(1,2)-xylosyltransferase [Malus domestica];beta-(1,2)-xylosyltransferase-like isoform X1 [Pyrus x bretschneideri];beta-(1,2)-xylosyltransferase-like [Pyrus x bretschneideri]	-3.02033	-3.77919	-5.48123	-4.49372
MD11G1020400	uncharacterized protein LOC103447390 [Malus domestica];putative protein PLEKHA9 [Pyrus x bretschneideri];ceramide-1-phosphate transfer protein-like [Pyrus x bretschneideri]	-2.91065	-3.85338	-4.44092	-3.15843
MD01G1175100	NA	-4.01989	-3.89611	-5.31575	-4.36078
MD05G1262800	protein pleiotropic regulatory locus 1-like, partial [Malus domestica];protein pleiotropic regulatory locus 1-like [Malus domestica];protein pleiotropic regulatory locus 1 [Prunus mume]	-3.59247	-5.81909	-4.47741	-4.98764
MD05G1149900	NA	-4.15169	-4.467	-3.87114	-4.52229
MD01G1200600	transmembrane ascorbate ferrireductase 1-like [Pyrus x bretschneideri, Fragaria vesca subsp. vesca];transmembrane ascorbate ferrireductase 1 [Malus domestica];transmembrane ascorbate ferrireductase 1-like isoform X2 [Cicer arietinum]	-2.22791	-5.99009	-5.68496	-3.09045
MD05G1146200	NA	-3.19952	-4.059	-4.56366	-3.74961
MD05G1219900	LOW QUALITY PROTEIN: uncharacterized protein LOC103435570 [Malus domestica];G-type lectin S-receptor-like serine/threonine-protein kinase At4g27290 isoform X2 [Pyrus x bretschneideri];G-type lectin S-receptor-like serine/threonine-protein kinase At4g27290 isoform X1 [Pyrus x bretschneideri]	-3.56917	-4.88468	-3.83948	-5.59227
MD12G1230400	NA	-3.12028	-4.07107	-2.985	-4.27641
MD11G1134100	uncharacterized protein LOC103444071 [Malus domestica];uncharacterized protein LOC103444068 [Malus domestica];uncharacterized protein LOC103937294 [Pyrus x bretschneideri]	-3.46221	-3.5755	-5.44645	-4.10565
MD11G1082800	uncharacterized protein LOC103429898 [Malus domestica];uncharacterized protein LOC103929846 [Pyrus x bretschneideri];uncharacterized protein LOC103320331 [Prunus mume]	-2.17221	-5.14662	-4.48449	-3.64558
MD11G1085700	NA	-2.5217	-3.85904	-2.82164	-2.49921
MD00G1169900	uncharacterized protein LOC103445338 isoform X1 [Malus domestica];uncharacterized protein LOC103445338 isoform X2 [Malus domestica];uncharacterized protein LOC103335095 [Prunus mume]	-3.83457	-3.9296	-4.00639	-4.11786
