# Supplementary material for: Overexpression of PSY1 increases fruit skin and flesh carotenoid content and reveals associated transcription factors in apple (Malus × domestica)
Source: Front Plant Sci. 2022 Sep 15;13:967143. doi: 10.3389/fpls.2022.967143 (PMC9520574; doi:10.3389/fpls.2022.967143)
Supplement: Supplementary Table S4 — List of differentially expressed TFs (GS > 0.6) during apple fruit development. [file Table_4.XLSX]

## Sheet: List of DE TFs GS >0.6
MDID	Gene name	Description	Gene significance
MD08G1021000	BBX1	probable salt tolerance-like protein At1g75540 [Pyrus x bretschneideri, Malus domestica];B-box zinc finger protein 20 [Prunus mume];B-box zinc finger protein 21 [Vitis vinifera]	0.669952
MD11G1028100	BHLH131	transcription factor bHLH130-like isoform X2 [Pyrus x bretschneideri, Malus domestica];transcription factor bHLH130-like isoform X1 [Malus domestica];transcription factor bHLH122-like isoform X1 [Pyrus x bretschneideri]	0.861549
MD09G1233000	bHLH36	transcription factor bHLH36-like [Pyrus x bretschneideri, Prunus mume, Malus domestica];hypothetical protein PRUPE_ppa018357mg [Prunus persica];transcription factor bHLH118-like isoform X3 [Malus domestica]	0.856507
MD07G1229700	bHLH64	transcription factor bHLH61 isoform X2 [Malus domestica];transcription factor bHLH61 isoform X1 [Malus domestica];uncharacterized protein LOC103958674 isoform X2 [Pyrus x bretschneideri]	0.662806
MD06G1239900	BTF3	transcription factor BTF3 homolog 4 isoform X1 [Pyrus x bretschneideri];transcription factor BTF3 homolog 4-like [Malus domestica];transcription factor BTF3 homolog 4 isoform X2 [Pyrus x bretschneideri]	0.933902
MD05G1018200	DOF2	dof zinc finger protein DOF3.5-like [Pyrus x bretschneideri, Malus domestica];dof zinc finger protein DOF1.2-like [Pyrus x bretschneideri, Malus domestica];hypothetical protein PRUPE_ppa008850mg [Prunus persica]	0.901812
MD01G1177100	ERF105	ethylene-responsive transcription factor ERF105-like [Pyrus x bretschneideri, Malus domestica];ethylene-responsive transcription factor ERF105 [Prunus mume, Malus domestica];hypothetical protein PRUPE_ppa008915mg [Prunus persica]	0.876194
MD03G1194300	ERF30	ethylene-responsive transcription factor 3-like [Pyrus x bretschneideri, Prunus mume, Malus domestica];hypothetical protein PRUPE_ppa010893mg [Prunus persica];ethylene-responsive transcription factor 7-like [Fragaria vesca subsp. vesca]	0.860233
MD17G1107200	ERF32	ethylene-responsive transcription factor 3-like [Solanum tuberosum, Cucumis melo, Prunus mume, Cucumis sativus, Malus domestica, Nicotiana sylvestris];hypothetical protein PRUPE_ppa010804mg [Prunus persica];hypothetical protein PHAVU_008G214700g [Phaseolus vulgaris]	0.767309
MD04G1009000	ERF62	ethylene-responsive transcription factor ERF062 [Pyrus x bretschneideri, Prunus mume, Malus domestica];ethylene-responsive transcription factor ERF062-like [Fragaria vesca subsp. vesca];hypothetical protein PRUPE_ppa010345mg [Prunus persica]	0.788912
MD10G1224000	GTE1	transcription factor GTE1 isoform X2 [Malus domestica];transcription factor GTE1 isoform X1 [Malus domestica];transcription factor GTE1-like isoform X1 [Pyrus x bretschneideri]	0.731289
MD08G1098800	HEC1	transcription factor HEC1-like [Prunus mume, Malus domestica];transcription factor HEC2-like [Pyrus x bretschneideri, Malus domestica];hypothetical protein PRUPE_ppa021226mg [Prunus persica]	0.943385
MD15G1081100	HEC2	transcription factor HEC2-like [Pyrus x bretschneideri, Malus domestica];transcription factor HEC1-like [Prunus mume, Malus domestica];hypothetical protein PRUPE_ppa021226mg [Prunus persica]	0.940914
MD14G1227500	MYB108	transcription factor MYB108-like [Pyrus x bretschneideri, Prunus mume, Malus domestica];transcription factor WER-like [Pyrus x bretschneideri, Malus domestica];myb-related protein P-like [Malus domestica]	0.831359
MD14G1189300	MYB1R2	transcription factor MYB1R1-like [Malus domestica];transcription factor MYB1R1 [Pyrus x bretschneideri];hypothetical protein PRUPE_ppa009283mg [Prunus persica]	0.669101
MD09G1051000	MYB306	myb-related protein 306 [Pyrus x bretschneideri, Prunus mume, Malus domestica];myb-related protein 306-like [Pyrus x bretschneideri, Malus domestica];hypothetical protein PRUPE_ppa008366mg [Prunus persica]	0.658887
MD04G1241000	MYB365	LOW QUALITY PROTEIN: uncharacterized protein LOC103434365 [Malus domestica];uncharacterized protein LOC103930376 [Pyrus x bretschneideri];myb-like protein X [Prunus mume]	0.821713
MD15G1288600	MYB73	transcription factor MYB44-like [Pyrus x bretschneideri, Malus domestica];transcription factor MYB44 [Pyrus x bretschneideri];hypothetical protein PRUPE_ppa008450mg [Prunus persica]	0.891959
MD04G1174800	MYB75	uncharacterized protein LOC103433757 [Malus domestica];myb-like protein X [Malus domestica];DNA ligase 1-like isoform X2 [Malus domestica]	0.773738
MD12G1183300	NAC19	NAC domain-containing protein 19-like [Pyrus x bretschneideri];NAC transcription factor 29-like [Malus domestica];protein BEARSKIN1-like [Malus domestica]	0.814993
MD13G1069200	NAC29	NAC transcription factor 29-like [Malus domestica];hypothetical protein PRUPE_ppa009530mg [Prunus persica];NAC transcription factor 29 [Prunus mume]	0.924263
MD05G1309700	NAC8	NAC domain-containing protein 8 [Malus domestica];NAC domain-containing protein 8-like [Pyrus x bretschneideri, Prunus mume, Malus domestica];hypothetical protein PRUPE_ppa008828mg [Prunus persica]	0.853639
MD01G1093500	NAC9	NAC domain-containing protein 72-like [Malus domestica];protein FEZ-like isoform X2 [Pyrus x bretschneideri];protein FEZ-like isoform X1 [Pyrus x bretschneideri]	0.785394
MD17G1152400	RAP2	ethylene-responsive transcription factor RAP2-12-like [Pyrus x bretschneideri, Prunus mume, Malus domestica, Fragaria vesca subsp. vesca];hypothetical protein PRUPE_ppa006366mg [Prunus persica];Ethylene-responsive transcription factor [Morus notabilis]	0.734566
MD01G1206800	SCR8	scarecrow-like protein 8 [Pyrus x bretschneideri, Prunus mume, Malus domestica];hypothetical protein PRUPE_ppa002688mg [Prunus persica];scarecrow-like protein 8-like [Fragaria vesca subsp. vesca]	0.942833
MD08G1174200	TGA71	transcription factor TGA7-like [Malus domestica];transcription factor TGA7 isoform X3 [Pyrus x bretschneideri];transcription factor TGA7 isoform X2 [Pyrus x bretschneideri]	0.874983
MD12G1170000	TGA72	transcription factor TGA7-like [Malus domestica];transcription factor TGA4-like [Pyrus x bretschneideri];transcription factor TGA2-like [Pyrus x bretschneideri]	0.740504
MD14G1181000	WER1	transcription factor WER-like [Pyrus x bretschneideri, Prunus mume, Malus domestica];hypothetical protein PRUPE_ppa010908mg [Prunus persica];transcription factor WER [Vitis vinifera]	0.923056
MD11G1059400	WRKY26	probable WRKY transcription factor 26 [Pyrus x bretschneideri, Malus domestica];probable WRKY transcription factor 25 [Pyrus x bretschneideri];hypothetical protein PRUPE_ppa003333mg [Prunus persica]	0.800781
MD17G1223100	WRKY40	probable WRKY transcription factor 40 [Pyrus x bretschneideri, Prunus mume, Malus domestica];probable WRKY transcription factor 40-like [Fragaria vesca subsp. vesca];putative WRKY transcription factor 40 [Morus notabilis]	0.723031
MD17G1138100	WRKY72	probable WRKY transcription factor 71 [Pyrus x bretschneideri, Prunus mume, Malus domestica];hypothetical protein PRUPE_ppa026831mg [Prunus persica];probable WRKY transcription factor 28-like [Fragaria vesca subsp. vesca]	0.759032
MD12G1112600	ZFP59	zinc finger protein 593 [Pyrus x bretschneideri];zinc finger protein 593-like [Pyrus x bretschneideri, Malus domestica];zinc finger protein 593 homolog [Malus domestica]	0.67606
MD06G1159200	ZFP67	zinc finger CCCH domain-containing protein 67-like [Pyrus x bretschneideri, Malus domestica];zinc finger CCCH domain-containing protein 67-like isoform X1 [Malus domestica];zinc finger CCCH domain-containing protein 67-like isoform X2 [Malus domestica]	0.71309
MD02G1273300	ZFP83	zinc finger protein 830 [Malus domestica];zinc finger protein 830-like [Pyrus x bretschneideri];hypothetical protein PRUPE_ppa009123mg [Prunus persica]	0.808844
