# Supplementary material for: Overexpression of PSY1 increases fruit skin and flesh carotenoid content and reveals associated transcription factors in apple (Malus × domestica)
Source: Front Plant Sci. 2022 Sep 15;13:967143. doi: 10.3389/fpls.2022.967143 (PMC9520574; doi:10.3389/fpls.2022.967143)
Supplement: Supplementary Table S5 — List of differentially expressed TFs in bagged apple fruit. Highlighted in bold are the six TF genes common to both bagging and fruit development datasets. [file Table_5.XLSX]

## Sheet: TFs Bagging DEGs
MDID	Gene name	Description
MD00G1140800	WRKY35	probable WRKY transcription factor 35 [Pyrus x bretschneideri, Malus domestica];probable WRKY transcription factor 65 [Pyrus x bretschneideri];hypothetical protein PRUPE_ppa010217mg [Prunus persica]
MD00G1169600	MYB1R1	transcription factor MYB 1R1-like [Pyrus x bretschneideri, Malus domestica];transcription factor MYB 1R1 [Pyrus x bretschneideri];transcription factor MYB 1R1 isoform X1 [Prunus mume]
MD01G1045500	bHLH93	transcription factor bHLH93 [Pyrus x bretschneideri, Malus domestica];transcription factor bHLH93-like isoform X1 [Pyrus x bretschneideri, Malus domestica];transcription factor bHLH93-like isoform X2 [Pyrus x bretschneideri]
MD01G1084700	DOF2.5	DOF zinc finger protein DOF2.5-like isoform X1 [Pyrus x bretschneideri, Malus domestica];DOF zinc finger protein DOF2.5-like isoform X2 [Pyrus x bretschneideri, Malus domestica];DOF zinc finger protein DOF2.5 isoform X1 [Prunus mume]
MD01G1093500	NAC9	NAC domain-containing protein 72-like [Malus domestica];protein FEZ-like isoform X2 [Pyrus x bretschneideri];protein FEZ-like isoform X1 [Pyrus x bretschneideri]
MD01G1161700	bHLH61	transcription factor bHLH61 isoform X2 [Malus domestica];uncharacterized protein LOC103958674 isoform X2 [Pyrus x bretschneideri];uncharacterized protein LOC103953774 isoform X2 [Pyrus x bretschneideri]
MD01G1177200	ERF107	ethylene-responsive transcription factor ERF107-like [Pyrus x bretschneideri, Malus domestica];ethylene-responsive transcription factor ERF106-like [Malus domestica];ethylene-responsive transcription factor ERF106 [Pyrus x bretschneideri]
MD01G1215600	MYB41	MYB -like transcription factor TCL1 [Pyrus x bretschneideri, Malus domestica];uncharacterized protein LOC103406641 [Malus domestica];hypothetical protein PRUPE_ppa024794mg [Prunus persica]
MD02G1009200	bHLH66	transcription factor bHLH66-like [Pyrus x bretschneideri, Prunus mume, Malus domestica, Fragaria vesca subsp. vesca];hypothetical protein PRUPE_ppa005254mg [Prunus persica];uncharacterized protein LOC100243222 isoform X1 [Vitis vinifera]
MD02G1039800	MYB59	MYB -like protein J [Malus domestica];uncharacterized protein LOC103960659 [Pyrus x bretschneideri];uncharacterized protein LOC103400468 [Malus domestica]
MD02G1179000	MYB44	transcription factor MYB 44-like [Pyrus x bretschneideri, Malus domestica];transcription factor MYB 44 [Pyrus x bretschneideri];hypothetical protein PRUPE_ppa008450mg [Prunus persica]
MD02G1243800	NAC78	NAC domain-containing protein 78-like [Malus domestica];NAC domain-containing protein 78-like isoform X2 [Pyrus x bretschneideri];NAC domain-containing protein 78-like isoform X1 [Pyrus x bretschneideri]
MD02G1265300	ERFW1	ethylene-responsive transcription factor WRI1-like [Pyrus x bretschneideri, Malus domestica];ethylene-responsive transcription factor WRI1 [Prunus mume];hypothetical protein PRUPE_ppb023788mg [Prunus persica]
MD02G1269700	GAMYB1	transcription factor GAMYB-like [Pyrus x bretschneideri, Prunus mume, Malus domestica, Fragaria vesca subsp. vesca];hypothetical protein PRUPE_ppa003628mg [Prunus persica];transcription factor GAMYB [Vitis vinifera]
MD02G1315700	bHLH130	transcription factor bHLH130-like [Pyrus x bretschneideri, Prunus mume, Malus domestica];hypothetical protein PRUPE_ppa006134mg [Prunus persica];uncharacterized protein LOC103414178 [Malus domestica]
MD03G1222700	NAC73	NAC domain-containing protein 72-like [Malus domestica];LOW QUALITY PROTEIN: NAC domain-containing protein 72, partial [Pyrus x bretschneideri];NAC domain-containing protein 72 [Pyrus x bretschneideri]
MD04G1009000	ERF62	ethylene-responsive transcription factor ERF062 [Pyrus x bretschneideri, Prunus mume, Malus domestica];ethylene-responsive transcription factor ERF062-like [Fragaria vesca subsp. vesca];hypothetical protein PRUPE_ppa010345mg [Prunus persica]
MD04G1049000	bHLH113	transcription factor bHLH113 isoform X2 [Malus domestica];transcription factor bHLH113 isoform X1 [Malus domestica];transcription factor bHLH113-like isoform X3 [Pyrus x bretschneideri]
MD04G1170700	bHLH94	transcription factor bHLH93-like isoform X2 [Malus domestica];transcription factor bHLH61-like isoform X1 [Malus domestica];uncharacterized protein LOC103962171 isoform X2 [Pyrus x bretschneideri]
MD04G1192700	bHLH149	transcription factor bHLH149 [Prunus mume, Malus domestica];transcription factor bHLH149-like [Pyrus x bretschneideri, Malus domestica];hypothetical protein PRUPE_ppa011502mg [Prunus persica]
MD05G1018200	DOF2	DOF zinc finger protein DOF3.5-like [Pyrus x bretschneideri, Malus domestica];DOF zinc finger protein DOF1.2-like [Pyrus x bretschneideri, Malus domestica];hypothetical protein PRUPE_ppa008850mg [Prunus persica]
MD05G1049900	GTE7	transcription factor GTE 7-like [Pyrus x bretschneideri, Prunus mume, Malus domestica];transcription factor GTE 7-like isoform 2 [Fragaria vesca subsp. vesca];transcription factor GTE 7-like isoform 1 [Fragaria vesca subsp. vesca]
MD05G1288800	bHLH144	transcription factor bHLH144-like [Pyrus x bretschneideri, Malus domestica];LOW QUALITY PROTEIN: transcription factor bHLH144-like [Malus domestica];hypothetical protein PRUPE_ppa010624mg [Prunus persica]
MD05G1311400	ERF4	ethylene-responsive transcription factor 4 [Malus domestica];ethylene-responsive transcription factor 4-like [Pyrus x bretschneideri];LOW QUALITY PROTEIN: ethylene-responsive transcription factor 4-like [Malus domestica]
MD05G1321800	NAC25	NAC transcription factor 25-like [Malus domestica];NAC transcription factor 25 [Pyrus x bretschneideri];NAC transcription factor 25-like isoform X2 [Malus domestica]
MD05G1321900	NAC26	NAC transcription factor 25-like [Malus domestica];NAC transcription factor 25 [Pyrus x bretschneideri];NAC transcription factor 25-like isoform X2 [Malus domestica]
MD06G1051900	ERF5	ethylene-responsive transcription factor 5-like [Pyrus x bretschneideri, Malus domestica];ethylene-responsive transcription factor 5 [Prunus mume];hypothetical protein PRUPE_ppa007892mg [Prunus persica]
MD06G1191600	bHLH47	transcription factor bHLH47-like [Malus domestica];transcription factor bHLH47 [Pyrus x bretschneideri, Malus domestica];hypothetical protein PRUPE_ppa010295mg [Prunus persica]
MD07G1006400	bHLH130	transcription factor bHLH130-like [Pyrus x bretschneideri, Prunus mume, Malus domestica];hypothetical protein PRUPE_ppa006134mg [Prunus persica];transcription factor bHLH122-like [Fragaria vesca subsp. vesca]
MD07G1073200	NAC79	NAC domain-containing protein 78-like isoform X1 [Malus domestica];NAC domain-containing protein 78-like isoform X2 [Malus domestica];NAC domain-containing protein 78-like [Pyrus x bretschneideri]
MD07G1076500	bHLH10	transcription factor bHLH10-like [Pyrus x bretschneideri, Malus domestica];transcription factor bHLH91-like [Pyrus x bretschneideri, Malus domestica, Fragaria vesca subsp. vesca];Transcription factor ICE1, putative [Ricinus communis]
MD07G1163200	NAC74	NAC domain-containing protein 72-like [Pyrus x bretschneideri, Malus domestica];NAC domain-containing protein 72-like isoform X1 [Pyrus x bretschneideri];NAC domain-containing protein 78-like isoform X2 [Pyrus x bretschneideri]
MD07G1163400	NAC69	NAC domain-containing protein 69-like isoform X2 [Malus domestica];NAC domain-containing protein 69-like isoform X1 [Malus domestica];NAC domain-containing protein 19-like [Malus domestica]
MD07G1229600	bHLH62	transcription factor bHLH61 isoform X2 [Malus domestica];transcription factor bHLH61 isoform X1 [Malus domestica];uncharacterized protein LOC103958674 isoform X2 [Pyrus x bretschneideri]
MD07G1229700	bHLH64	transcription factor bHLH61 isoform X2 [Malus domestica];transcription factor bHLH61 isoform X1 [Malus domestica];uncharacterized protein LOC103958674 isoform X2 [Pyrus x bretschneideri]
MD08G1060000	ERF3	ethylene-responsive transcription factor ERF003-like [Malus domestica];ethylene-responsive transcription factor ERF003 [Pyrus x bretschneideri];hypothetical protein PRUPE_ppa011795mg [Prunus persica]
MD08G1117700	MYB3R1	hypothetical protein PRUPE_ppa000676mg [Prunus persica];LOW QUALITY PROTEIN: MYB -related protein 3R-1-like [Prunus mume];MYB -related protein 3R-1-like isoform X2 [Malus domestica]
MD08G1180200	RAP2.4	ethylene-responsive transcription factor RAP2-4-like [Malus domestica];LOW QUALITY PROTEIN: ethylene-responsive transcription factor RAP2-4-like [Pyrus x bretschneideri];LOW QUALITY PROTEIN: ethylene-responsive transcription factor RAP2-13-like [Malus domestica]
MD09G1053700	NAC100	NAC domain-containing protein 100-like [Pyrus x bretschneideri, Malus domestica];NAC domain-containing protein 100 [Pyrus x bretschneideri, Malus domestica];hypothetical protein PRUPE_ppa007883mg [Prunus persica]
MD09G1150700	WRKY71	probable WRKY transcription factor 71 [Pyrus x bretschneideri, Prunus mume, Malus domestica];hypothetical protein PRUPE_ppa026831mg [Prunus persica];probable WRKY transcription factor 28-like [Fragaria vesca subsp. vesca]
MD09G1174400	RAP2.12	ethylene-responsive transcription factor RAP2-12-like [Pyrus x bretschneideri, Prunus mume, Malus domestica, Fragaria vesca subsp. vesca];hypothetical protein PRUPE_ppa006366mg [Prunus persica];Transcription factor JERF1, putative isoform 1 [Theobroma cacao]
MD09G1233000	bHLH36	transcription factor bHLH36-like [Pyrus x bretschneideri, Prunus mume, Malus domestica];hypothetical protein PRUPE_ppa018357mg [Prunus persica];transcription factor bHLH118-like isoform X3 [Malus domestica]
MD09G1240500	GTE4	transcription factor GTE 4-like [Pyrus x bretschneideri, Malus domestica];transcription factor GTE 4 [Prunus mume];hypothetical protein PRUPE_ppa002355mg [Prunus persica]
MD09G1261200	MYB308	MYB -related protein 308-like [Prunus mume, Malus domestica];transcription repressor MYB 6-like [Pyrus x bretschneideri];hypothetical protein PRUPE_ppa010716mg [Prunus persica]
MD10G1074000	bHLH63	transcription factor bHLH63 isoform X1 [Malus domestica];transcription factor bHLH63-like isoform X2 [Pyrus x bretschneideri];transcription factor bHLH63-like [Pyrus x bretschneideri]
MD10G1159600	ERFAPD1	ethylene-responsive transcription factor-like protein At4g13040 isoform X1 [Malus domestica];ethylene-responsive transcription factor-like protein At4g13040 isoform X2 [Malus domestica];ethylene-responsive transcription factor-like protein At4g13040 [Pyrus x bretschneideri]
MD10G1191400	WRKY21	probable WRKY transcription factor 21 [Pyrus x bretschneideri, Prunus mume, Malus domestica];probable WRKY transcription factor 21-like isoform 2 [Fragaria vesca subsp. vesca];probable WRKY transcription factor 21-like isoform 1 [Fragaria vesca subsp. vesca]
MD10G1243000	WRKY14	probable WRKY transcription factor 14 [Pyrus x bretschneideri, Prunus mume, Malus domestica];hypothetical protein PRUPE_ppa004535mg [Prunus persica];probable WRKY transcription factor 14-like [Fragaria vesca subsp. vesca]
MD10G1264900	bHLH146	transcription factor bHLH144-like [Pyrus x bretschneideri, Prunus mume, Malus domestica];hypothetical protein PRUPE_ppa010624mg [Prunus persica];LOW QUALITY PROTEIN: transcription factor bHLH144-like [Malus domestica]
MD10G1275800	WRKY65	probable WRKY transcription factor 65 [Pyrus x bretschneideri, Prunus mume, Malus domestica];hypothetical protein PRUPE_ppa009647mg [Prunus persica];probable WRKY transcription factor 65-like [Fragaria vesca subsp. vesca]
MD11G1239900	NAC18	NAC domain-containing protein 18-like [Pyrus x bretschneideri, Malus domestica];NAC domain-containing protein 18 [Pyrus x bretschneideri, Malus domestica];NAC transcription factor 25 [Prunus mume]
MD11G1259300	GTE41	transcription factor GTE 4 isoform X1 [Malus domestica];transcription factor GTE 4 isoform X2 [Malus domestica];transcription factor GTE 4-like isoform X1 [Pyrus x bretschneideri]
MD12G1125900	RAP2.7	ethylene-responsive transcription factor RAP2-7-like isoform X2 [Malus domestica];floral homeotic protein APETALA 2-like isoform X1 [Malus domestica];AP2-like ethylene-responsive transcription factor TOE3 isoform X2 [Prunus mume]
MD12G1204600	bHLH149	transcription factor bHLH149-like [Pyrus x bretschneideri, Malus domestica];transcription factor bHLH149 [Prunus mume, Malus domestica];hypothetical protein PRUPE_ppa011502mg [Prunus persica]
MD13G1084100	MYB1R2	transcription factor MYB 1R1-like [Malus domestica];transcription factor MYB 1R1 [Pyrus x bretschneideri, Malus domestica];hypothetical protein PRUPE_ppa008539mg [Prunus persica]
MD13G1150700	WRKY48	probable WRKY transcription factor 48 [Pyrus x bretschneideri, Malus domestica];probable WRKY transcription factor 23 [Prunus mume];hypothetical protein PRUPE_ppa006909mg [Prunus persica]
MD13G1260000	bHLH150	transcription factor bHLH149-like [Malus domestica];uncharacterized protein LOC103935724 [Pyrus x bretschneideri];uncharacterized protein LOC103946246 [Pyrus x bretschneideri]
MD14G1001200	NAC77	NAC domain-containing protein 77-like [Malus domestica];protein CUP-SHAPED COTYLEDON 2-like [Pyrus x bretschneideri];uncharacterized protein LOC103956196 [Pyrus x bretschneideri]
MD14G1064200	bHLH48	transcription factor bHLH48-like [Pyrus x bretschneideri, Prunus mume, Malus domestica, Fragaria vesca subsp. vesca];hypothetical protein PRUPE_ppa007919mg [Prunus persica];hypothetical protein L484_028096 [Morus notabilis]
MD14G1069500	MYB11	uncharacterized protein LOC103415011 [Malus domestica];MYB -like protein F, partial [Pyrus x bretschneideri];uncharacterized protein LOC103963095 [Pyrus x bretschneideri]
MD14G1198000	bHLH47	transcription factor bHLH47 [Pyrus x bretschneideri, Prunus mume, Malus domestica];transcription factor bHLH47-like [Malus domestica];hypothetical protein PRUPE_ppa010295mg [Prunus persica]
MD14G1201600	DOF3	cyclic DOF factor 3-like [Pyrus x bretschneideri, Malus domestica];hypothetical protein PRUPE_ppa005339mg [Prunus persica];cyclic DOF factor 3 [Prunus mume]
MD15G1036500	ERF31	ethylene-responsive transcription factor ERF003-like [Malus domestica];ethylene-responsive transcription factor ERF003 [Pyrus x bretschneideri];protein PPLZ02 [Prunus mume]
MD15G1062400	MYB6	transcription factor RAX1-like [Pyrus x bretschneideri, Malus domestica];transcription repressor MYB 6-like [Pyrus x bretschneideri];hypothetical protein PRUPE_ppa019554mg [Prunus persica]
MD15G1286400	MADS AP2	floral homeotic protein APETALA 2-like isoform X1 [Pyrus x bretschneideri];floral homeotic protein APETALA 2-like isoform X2 [Pyrus x bretschneideri];floral homeotic protein APETALA 2 [Malus domestica]
MD15G1288600	MYB73	transcription factor MYB 44-like [Pyrus x bretschneideri, Malus domestica];transcription factor MYB 44 [Pyrus x bretschneideri];hypothetical protein PRUPE_ppa008450mg [Prunus persica]
MD15G1381700	bHLH145	transcription factor bHLH145 [Pyrus x bretschneideri, Malus domestica];transcription factor bHLH145-like [Pyrus x bretschneideri];transcription factor bHLH143-like [Malus domestica]
MD16G1029400	MYB308.1	MYB -related protein 308-like [Pyrus x bretschneideri, Malus domestica];transcription repressor MYB 4-like [Prunus mume];hypothetical protein PRUPE_ppa010846mg [Prunus persica]
MD16G1040800	MYB21	transcription factor MYB 21 [Malus domestica];transcription factor MYB 21-like [Pyrus x bretschneideri];MYB -related protein 305 [Malus domestica]
MD16G1063200	WRKY57	probable WRKY transcription factor 57 isoform X1 [Pyrus x bretschneideri, Malus domestica];probable WRKY transcription factor 57 [Prunus mume];hypothetical protein PRUPE_ppa008480mg [Prunus persica]
MD16G1071400	DOF2.2	cyclic DOF factor 2-like [Pyrus x bretschneideri, Malus domestica];cyclic DOF factor 1-like [Prunus mume];hypothetical protein PRUPE_ppa005580mg [Prunus persica]
MD16G1125800	NAC27	NAC transcription factor 25-like [Pyrus x bretschneideri, Malus domestica];hypothetical protein PRUPE_ppa010222mg [Prunus persica];NAC transcription factor NAM-B2 [Prunus mume]
MD16G1140800	ERF113	ethylene-responsive transcription factor ERF113 [Malus domestica];ethylene-responsive transcription factor ERF113-like isoform X2 [Pyrus x bretschneideri];ethylene-responsive transcription factor ERF113-like isoform X1 [Pyrus x bretschneideri]
MD16G1162800	RAP2.3	ethylene-responsive transcription factor RAP2-3 isoform X2 [Pyrus x bretschneideri, Malus domestica];ethylene-responsive transcription factor RAP2-3 isoform X1 [Pyrus x bretschneideri, Malus domestica];ethylene-responsive transcription factor RAP2-3-like isoform X2 [Malus domestica]
MD17G1051600	NAC101	NAC domain-containing protein 100-like [Pyrus x bretschneideri, Malus domestica];NAC domain-containing protein 100 [Pyrus x bretschneideri, Malus domestica];hypothetical protein PRUPE_ppa007883mg [Prunus persica]
MD17G1152400	RAP2	ethylene-responsive transcription factor RAP2-12-like [Pyrus x bretschneideri, Prunus mume, Malus domestica, Fragaria vesca subsp. vesca];hypothetical protein PRUPE_ppa006366mg [Prunus persica];ethylene-responsive transcription factor [Morus notabilis]
